# Supplementary material for: Chronic replication stress invokes mitochondria dysfunction via impaired parkin activity
Source: Sci Rep. 2024 Apr 3;14:7877. doi: 10.1038/s41598-024-58656-w (PMC10991263; doi:10.1038/s41598-024-58656-w)
Supplement: Supplementary file 1 — Supplementary Table S1. [file 41598_2024_58656_MOESM1_ESM.xlsx]

## Sheet: no_treatment_vs_APH_treated
Supplementary Table S1. List of genes with mRNA expression levels in untreated and APH-treated HDFs.
GeneID	baseMean	log2FoldChange(APH_treated/no_treatment)	lfcSE	stat	pvalue	padj	chr	start	end	strand	gene_sym	gene_biotype	Description	EntrezGeneID	Cellular_Component_ID	Cellular_Component_Term	Molecular_Function_ID	Molecular_Function_Term	Biological_Process_ID	Biological_Process_Term	NT_1	NT_2	NT_3	APH_1	APH_2	APH_3
ENSG00000000003	259.315	0.223204	0.147289	1.51542	0.129667	0.346554	chrX	100627108	100639991	-	TSPAN6	protein_coding	The protein encoded by this gene is a member of the transmembrane 4 superfamily, also known as the tetraspanin family. Most of these members are cell-surface proteins that are characterized by the presence of four hydrophobic domains. The proteins mediate signal transduction events that play a role in the regulation of cell development, activation, growth and motility. The protein encoded by this…	7105	GO:0016021	integral component of membrane	GO:0005515	protein binding	GO:0039532, GO:0043123, GO:0043124	negative regulation of cytoplasmic pattern recognition receptor signaling pathway, positive regulation of canonical NF-kappaB signal transduction, negative regulation of canonical NF-kappaB signal transduction	228.147	271.787	217.631	299.06	271.428	267.836
ENSG00000000419	443.385	0.492987	0.112042	4.4	1.08252e-05	7.66396e-05	chr20	50934867	50959140	-	DPM1	protein_coding	Dolichol-phosphate mannose (Dol-P-Man) serves as a donor of mannosyl residues on the lumenal side of the endoplasmic reticulum (ER). Lack of Dol-P-Man results in defective surface expression of GPI-anchored proteins. Dol-P-Man is synthesized from GDP-mannose and dolichol-phosphate on the cytosolic side of the ER by the enzyme dolichyl-phosphate mannosyltransferase. Human DPM1 lacks a carboxy-term…	8813	GO:0005634, GO:0005783, GO:0005789, GO:0005789, GO:0005789, GO:0005789, GO:0016020, GO:0016020, GO:0033185, GO:0033185	nucleus, endoplasmic reticulum, endoplasmic reticulum membrane, endoplasmic reticulum membrane, endoplasmic reticulum membrane, endoplasmic reticulum membrane, membrane, membrane, dolichol-phosphate-mannose synthase complex, dolichol-phosphate-mannose synthase complex	GO:0004169, GO:0004582, GO:0004582, GO:0004582, GO:0005515, GO:0005537, GO:0043178, GO:0046872	dolichyl-phosphate-mannose-protein mannosyltransferase activity, dolichyl-phosphate beta-D-mannosyltransferase activity, dolichyl-phosphate beta-D-mannosyltransferase activity, dolichyl-phosphate beta-D-mannosyltransferase activity, protein binding, mannose binding, alcohol binding, metal ion binding	GO:0006488, GO:0006488, GO:0006506, GO:0006506, GO:0006506, GO:0018279, GO:0019348, GO:0019348, GO:0019673, GO:0035268, GO:0035269, GO:0035269	dolichol-linked oligosaccharide biosynthetic process, dolichol-linked oligosaccharide biosynthetic process, GPI anchor biosynthetic process, GPI anchor biosynthetic process, GPI anchor biosynthetic process, protein N-linked glycosylation via asparagine, dolichol metabolic process, dolichol metabolic process, GDP-mannose metabolic process, protein mannosylation, protein O-linked mannosylation, pro…	357.466	358.62	389.098	513.517	538.849	502.759
ENSG00000000457	216.221	-0.115457	0.162007	-0.712663	0.476054	0.807185	chr1	169849631	169894267	-	SCYL3	protein_coding	This gene encodes a protein with a kinase domain and four HEAT repeats. The encoded protein interacts with the C-terminal domain of ezrin, an ERM protein, and may play a role in cell adhesion and migration. Alternative splicing results in multiple transcript variants encoding multiple isoforms. [provided by RefSeq, Jun 2012].	57147	GO:0000139, GO:0005737, GO:0005783, GO:0005794, GO:0005829, GO:0030027	Golgi membrane, cytoplasm, endoplasmic reticulum, Golgi apparatus, cytosol, lamellipodium	GO:0005524, GO:0004672	ATP binding, protein kinase activity	GO:0006954, GO:0008104, GO:0016477, GO:0021522, GO:0048666	inflammatory response, protein localization, cell migration, spinal cord motor neuron differentiation, neuron development	198.709	245.737	229.879	236.1	188.297	198.607
ENSG00000000460	154.929	0.626892	0.192476	3.25699	0.001126	0.00568761	chr1	169662007	169854080	+	C1orf112	protein_coding		55732	GO:0000775, GO:0000776, GO:0005634, GO:0005737, GO:0030496, GO:0051233	chromosome, centromeric region, kinetochore, nucleus, cytoplasm, midbody, spindle midzone	GO:0005515, GO:0019901	protein binding, protein kinase binding	GO:0000278, GO:0007059, GO:0036297, GO:0045859	mitotic cell cycle, chromosome segregation, interstrand cross-link repair, regulation of protein kinase activity	131.421	98.1212	136.608	200.685	199.314	163.425
ENSG00000000938	3.55786	-4.1848	1.56667	-2.67115	0.00755917	0.0316648	chr1	27612064	27635185	-	FGR	protein_coding	Tyrosine-protein kinase	2268	GO:0016235, GO:0005886	aggresome, plasma membrane	GO:0005524, GO:0004715, GO:0004714	ATP binding, non-membrane spanning protein tyrosine kinase activity, transmembrane receptor protein tyrosine kinase activity	GO:0001819, GO:0002768, GO:0002862, GO:0006468, GO:0006468, GO:0007169, GO:0007229, GO:0007229, GO:0007229, GO:0008360, GO:0009615, GO:0018108, GO:0030154, GO:0030282, GO:0030335, GO:0032815, GO:0038096, GO:0043306, GO:0045087, GO:0045088, GO:0045859, GO:0046777, GO:0048705, GO:0050764, GO:0050830, GO:0051450, GO:0051897	positive regulation of cytokine production, immune response-regulating cell surface receptor signaling pathway, negative regulation of inflammatory response to antigenic stimulus, protein phosphorylation, protein phosphorylation, transmembrane receptor protein tyrosine kinase signaling pathway, integrin-mediated signaling pathway, integrin-mediated signaling pathway, integrin-mediated signaling p…	8.41096	3.47332	8.47914	0.983749	0	0
ENSG00000000971	101.55	-1.37852	0.240124	-5.74089	9.41828e-09	9.34688e-08	chr1	196651754	196752476	+	CFH	protein_coding	This gene is a member of the Regulator of Complement Activation (RCA) gene cluster and encodes a protein with twenty short consensus repeat (SCR) domains. This protein is secreted into the bloodstream and has an essential role in the regulation of complement activation, restricting this innate defense mechanism to microbial infections. Mutations in this gene have been associated with hemolytic-ur…	3075	GO:0005576, GO:0005615, GO:0005615, GO:0070062, GO:0072562, GO:0106139, GO:1905370	extracellular region, extracellular space, extracellular space, extracellular exosome, blood microparticle, symbiont cell surface, serine-type endopeptidase complex	GO:0001851, GO:0005515, GO:0008201, GO:0042802, GO:0043395	complement component C3b binding, protein binding, heparin binding, identical protein binding, heparan sulfate proteoglycan binding	GO:0006508, GO:0006956, GO:0006956, GO:0006957, GO:0030449, GO:0030451, GO:1903659	proteolysis, complement activation, complement activation, complement activation, alternative pathway, regulation of complement activation, regulation of complement activation, alternative pathway, regulation of complement-dependent cytotoxicity	155.603	145.879	138.493	40.3337	71.1121	57.8798
ENSG00000001036	1984.38	-0.224518	0.0707091	-3.17524	0.00149713	0.00735377	chr6	143494812	143511720	-	FUCA2	protein_coding	Alpha-L-fucosidase	2519	GO:0005576, GO:0005615, GO:0005764, GO:0005788, GO:0035578, GO:0070062	extracellular region, extracellular space, lysosome, endoplasmic reticulum lumen, azurophil granule lumen, extracellular exosome	GO:0004560	alpha-L-fucosidase activity	GO:0005975	carbohydrate metabolic process	2137.43	2024.08	2254.51	1848.46	1816.86	1824.91
ENSG00000001084	242.887	-0.697717	0.147324	-4.73595	2.18033e-06	1.69945e-05	chr6	53497341	53616970	-	GCLC	protein_coding	Glutamate--cysteine ligase	2729	GO:0005739, GO:0005829, GO:0017109, GO:0017109	mitochondrion, cytosol, glutamate-cysteine ligase complex, glutamate-cysteine ligase complex	GO:0005524, GO:0004357	ATP binding, glutamate-cysteine ligase activity	GO:0006750	glutathione biosynthetic process	292.281	282.207	326.918	176.091	190.3	189.528
ENSG00000001167	344.656	0.339548	0.129574	2.62048	0.00878048	0.036157	chr6	41072974	41102403	+	NFYA	protein_coding	Component of the sequence-specific heterotrimeric transcription factor (NF-Y) which specifically recognizes a 5'-CCAAT-3' box motif found in the promoters of its target genes. NF-Y can function as both an activator and a repressor, depending on its interacting cofactors. NF-YA positively regulates the transcription of the core clock component ARNTL/BMAL1.	4800	GO:0016602, GO:0000785, GO:0005654, GO:0005634, GO:0032993, GO:0090575	CCAAT-binding factor complex, chromatin, nucleoplasm, nucleus, protein-DNA complex, RNA polymerase II transcription regulator complex	GO:0003677, GO:0003700, GO:0000981, GO:0000978	DNA binding, DNA-binding transcription factor activity, DNA-binding transcription factor activity, RNA polymerase II-specific, RNA polymerase II cis-regulatory region sequence-specific DNA binding	GO:0045893, GO:0006357, GO:0006355, GO:0048511, GO:0006366	positive regulation of transcription, DNA-templated, regulation of transcription by RNA polymerase II, regulation of transcription, DNA-templated, rhythmic process, transcription by RNA polymerase II	325.925	308.257	278.869	408.256	350.552	396.079
ENSG00000001460	160.021	0.619342	0.192024	3.22533	0.00125828	0.00629645	chr1	24356999	24416934	-	STPG1	protein_coding	Involved in positive regulation of apoptotic process and positive regulation of mitochondrial membrane permeability involved in apoptotic process. Predicted to be located in mitochondrion and nucleus. [provided by Alliance of Genome Resources, Apr 2022]	90529	GO:0005634, GO:0005739	nucleus, mitochondrion	GO:0003674	molecular_function	GO:0043065, GO:1901537, GO:1902110, GO:1902110	positive regulation of apoptotic process, positive regulation of DNA demethylation, positive regulation of mitochondrial membrane permeability involved in apoptotic process, positive regulation of mitochondrial membrane permeability involved in apoptotic process	132.473	112.883	133.782	237.084	170.268	173.639
ENSG00000001461	883.171	1.10829	0.0991445	11.1785	5.19597e-29	1.55606e-27	chr1	24415802	24472976	+	NIPAL3	protein_coding	Predicted to enable magnesium ion transmembrane transporter activity. Predicted to be involved in magnesium ion transport. Predicted to be integral component of membrane. Predicted to be active in membrane. [provided by Alliance of Genome Resources, Apr 2022]	57185	GO:0016021	integral component of membrane	GO:0015095	magnesium ion transmembrane transporter activity	GO:0015693, GO:1903830	magnesium ion transport, magnesium ion transmembrane transport	574.048	618.25	486.137	1201.16	1177.86	1241.58
ENSG00000001497	415.137	0.613126	0.113942	5.38106	7.40502e-08	6.69027e-07	chrX	65438549	65534810	-	LAS1L	protein_coding	Enables RNA binding activity. Predicted to be involved in maturation of 5.8S rRNA and maturation of LSU-rRNA. Located in membrane. Part of MLL1 complex. Implicated in Wilson-Turner syndrome. [provided by Alliance of Genome Resources, Apr 2022]	81887	GO:0090730	Las1 complex	GO:0004519	endonuclease activity	GO:0006364	rRNA processing	336.438	329.965	318.439	487.94	519.819	498.22
ENSG00000001561	7.45575	2.31077	0.910013	2.53927	0.0111085	0.0444251	chr6	46129989	46146688	+	ENPP4	protein_coding	Hydrolyzes extracellular Ap3A into AMP and ADP, and Ap4A into AMP and ATP. Ap3A and Ap4A are diadenosine polyphosphates thought to induce proliferation of vascular smooth muscle cells. Acts as a procoagulant, mediating platelet aggregation at the site of nascent thrombus via release of ADP from Ap3A and activation of ADP receptors.	22875	GO:0070062, GO:0101003, GO:0016021, GO:0016020, GO:0005886	extracellular exosome, ficolin-1-rich granule membrane, integral component of membrane, membrane, plasma membrane	GO:0047710, GO:0046872	bis(5'-adenosyl)-triphosphatase activity, metal ion binding	GO:0007596, GO:0030194, GO:0046130	blood coagulation, positive regulation of blood coagulation, purine ribonucleoside catabolic process	2.10274	4.34165	0.942126	5.9025	11.0174	20.4282
ENSG00000001617	1035.16	-0.714832	0.0855715	-8.35361	6.6205e-17	1.18094e-15	chr3	50155045	50189075	+	SEMA3F	protein_coding	This gene encodes a member of the semaphorin III family of secreted signaling proteins that are involved in axon guidance during neuronal development. The encoded protein contains an N-terminal Sema domain, an immunoglobulin loop and a C-terminal basic domain. This gene is expressed by the endothelial cells where it was found to act in an autocrine fashion to induce apoptosis, inhibit cell prolif…	6405	GO:0005615, GO:0098978	extracellular space, glutamatergic synapse	GO:0030215	semaphorin receptor binding	GO:0001755, GO:0007411, GO:0007411, GO:0021612, GO:0021637, GO:0021675, GO:0021785, GO:0030335, GO:0036486, GO:0048843, GO:0048846, GO:0050919, GO:0061549, GO:0071526, GO:0071526, GO:0097490, GO:0097491, GO:0099175, GO:1901166	neural crest cell migration, axon guidance, axon guidance, facial nerve structural organization, trigeminal nerve structural organization, nerve development, branchiomotor neuron axon guidance, positive regulation of cell migration, ventral trunk neural crest cell migration, negative regulation of axon extension involved in axon guidance, axon extension involved in axon guidance, negative chemota…	1306.85	1283.39	1268.1	738.796	767.209	846.633
ENSG00000001626	0.652199	-2.76488	2.67814	-1.03239	0.301892	0.628584	chr7	117287120	117715971	+	CFTR	protein_coding	This gene encodes a member of the ATP-binding cassette (ABC) transporter superfamily. The encoded protein functions as a chloride channel, making it unique among members of this protein family, and controls ion and water secretion and absorption in epithelial tissues. Channel activation is mediated by cycles of regulatory domain phosphorylation, ATP-binding by the nucleotide-binding domains, and …	1080	GO:0016021	integral component of membrane	GO:0005524, GO:0042626, GO:0005254	ATP binding, ATPase-coupled transmembrane transporter activity, chloride channel activity	GO:0006695, GO:0006904, GO:0015701, GO:0015701, GO:0030301, GO:0034976, GO:0035377, GO:0035774, GO:0035774, GO:0045921, GO:0048240, GO:0050891, GO:0051454, GO:0051649, GO:0055085, GO:0060081, GO:0070175, GO:0071320, GO:0097186, GO:1902161, GO:1902476, GO:1902476, GO:1902476, GO:1902476, GO:1902943, GO:1904322	cholesterol biosynthetic process, vesicle docking involved in exocytosis, bicarbonate transport, bicarbonate transport, cholesterol transport, response to endoplasmic reticulum stress, transepithelial water transport, positive regulation of insulin secretion involved in cellular response to glucose stimulus, positive regulation of insulin secretion involved in cellular response to glucose stimulu…	2.10274	0.868329	0.942126	0	0	0
ENSG00000001629	1525.63	-0.853902	0.0793641	-10.7593	5.35738e-27	1.4678e-25	chr7	92245974	92401383	+	ANKIB1	protein_coding	Predicted to enable ubiquitin conjugating enzyme binding activity and ubiquitin protein ligase activity. Predicted to be involved in positive regulation of proteasomal ubiquitin-dependent protein catabolic process; protein polyubiquitination; and ubiquitin-dependent protein catabolic process. Predicted to be part of ubiquitin ligase complex. Predicted to be active in cytoplasm. [provided by Allia…	54467	GO:0000151, GO:0005737	ubiquitin ligase complex, cytoplasm	GO:0005515, GO:0008270, GO:0031624, GO:0061630	protein binding, zinc ion binding, ubiquitin conjugating enzyme binding, ubiquitin protein ligase activity	GO:0000209, GO:0006511, GO:0032436	protein polyubiquitination, ubiquitin-dependent protein catabolic process, positive regulation of proteasomal ubiquitin-dependent protein catabolic process	2127.97	1899.04	1867.29	1112.62	1068.68	1078.15
ENSG00000001630	89.8711	-0.560524	0.231625	-2.41996	0.0155223	0.0595762	chr7	92084987	92134803	-	CYP51A1	protein_coding	This gene encodes a member of the cytochrome P450 superfamily of enzymes. The cytochrome P450 proteins are monooxygenases which catalyze many reactions involved in drug metabolism and synthesis of cholesterol, steroids and other lipids. This endoplasmic reticulum protein participates in the synthesis of cholesterol by catalyzing the removal of the 14alpha-methyl group from lanosterol. Homologous …	1595	GO:0005789, GO:0016020	endoplasmic reticulum membrane, membrane	GO:0020037, GO:0005506, GO:0004497, GO:0016705	heme binding, iron ion binding, monooxygenase activity, oxidoreductase activity, acting on paired donors, with incorporation or reduction of molecular oxygen	GO:0006694, GO:0006695, GO:0016125, GO:0016125, GO:0042177, GO:0050709, GO:1900222	steroid biosynthetic process, cholesterol biosynthetic process, sterol metabolic process, sterol metabolic process, negative regulation of protein catabolic process, negative regulation of protein secretion, negative regulation of amyloid-beta clearance	113.548	100.726	107.402	83.6187	68.1073	65.824
ENSG00000001631	125.408	-0.195455	0.196589	-0.994231	0.32011	0.652884	chr7	92197498	92246166	-	KRIT1	protein_coding	This gene encodes a protein containing four ankyrin repeats, a band 4.1/ezrin/radixin/moesin (FERM) domain, and multiple NPXY sequences. The encoded protein is localized in the nucleus and cytoplasm. It binds to integrin cytoplasmic domain-associated protein-1 alpha (ICAP1alpha), and plays a critical role in beta1-integrin-mediated cell proliferation. It associates with junction proteins and RAS-…	889	GO:0005615, GO:0005737, GO:0005856, GO:0005886, GO:0005886, GO:0005911, GO:0032991	extracellular space, cytoplasm, cytoskeleton, plasma membrane, plasma membrane, cell-cell junction, protein-containing complex	GO:0005515, GO:0005546, GO:0008017, GO:0030695	protein binding, phosphatidylinositol-4,5-bisphosphate binding, microtubule binding, GTPase regulator activity	GO:0001525, GO:0001937, GO:0003158, GO:0007264, GO:0010596, GO:0016525, GO:0016525, GO:0033622, GO:0045454, GO:0045454, GO:0045765, GO:2000114, GO:2000114, GO:2000352	angiogenesis, negative regulation of endothelial cell proliferation, endothelium development, small GTPase mediated signal transduction, negative regulation of endothelial cell migration, negative regulation of angiogenesis, negative regulation of angiogenesis, integrin activation, cell redox homeostasis, cell redox homeostasis, regulation of angiogenesis, regulation of establishment of cell pola…	144.038	129.381	128.129	108.212	112.177	130.513
ENSG00000002016	156.835	-0.165184	0.177017	-0.933153	0.350741	0.691062	chr12	911736	990053	-	RAD52	protein_coding	The protein encoded by this gene shares similarity with Saccharomyces cerevisiae Rad52, a protein important for DNA double-strand break repair and homologous recombination. This gene product was shown to bind single-stranded DNA ends, and mediate the DNA-DNA interaction necessary for the annealing of complementary DNA strands. It was also found to interact with DNA recombination protein RAD51, wh…	5893	GO:0005634, GO:0005634, GO:0005654, GO:0032991, GO:0032993	nucleus, nucleus, nucleoplasm, protein-containing complex, protein-DNA complex	GO:0003677, GO:0003697, GO:0005515, GO:0042802	DNA binding, single-stranded DNA binding, protein binding, identical protein binding	GO:0006310, GO:0006281	DNA recombination, DNA repair	157.705	177.139	162.046	144.611	137.216	162.29
ENSG00000002079	1.85937	3.31692	3.93386	0.843173	0.399132	0.74253	chr7	99238829	99311130	+	MYH16	transcribed_unitary_pseudogene									0	0	0.942126	0	0	10.2141
ENSG00000002330	658.456	0.0499198	0.100664	0.495903	0.619963	0.909914	chr11	64269830	64284704	-	BAD	protein_coding	The protein encoded by this gene is a member of the BCL-2 family. BCL-2 family members are known to be regulators of programmed cell death. This protein positively regulates cell apoptosis by forming heterodimers with BCL-xL (B-cell lymphoma-extra large) and BCL-2, and reversing their death repressor activity. Proapoptotic activity of this protein is regulated through its phosphorylation. Protein…	572	GO:0005739, GO:0005739, GO:0005741, GO:0005741, GO:0005829, GO:0005829, GO:0005829, GO:0097138	mitochondrion, mitochondrion, mitochondrial outer membrane, mitochondrial outer membrane, cytosol, cytosol, cytosol, BAD-BCL-2 complex	GO:0005515, GO:0005543, GO:0008289, GO:0008656, GO:0008656, GO:0019901, GO:0019901, GO:0019903	protein binding, phospholipid binding, lipid binding, cysteine-type endopeptidase activator activity involved in apoptotic process, cysteine-type endopeptidase activator activity involved in apoptotic process, protein kinase binding, protein kinase binding, protein phosphatase binding	GO:0006915	apoptotic process	639.233	662.535	639.704	643.372	737.162	628.733
ENSG00000002549	3996.69	-2.2724	0.0933973	-24.3304	9.34421e-131	2.51209e-128	chr4	17577198	17607972	+	LAP3	protein_coding	Predicted to enable peptidase activity. Predicted to be involved in proteolysis. Located in cytosol; midbody; and nucleoplasm. [provided by Alliance of Genome Resources, Apr 2022]	51056	GO:0005737	cytoplasm	GO:0030145, GO:0070006	manganese ion binding, metalloaminopeptidase activity	GO:0006508, GO:0006508	proteolysis, proteolysis	7384.82	5545.15	6938.76	1292.65	1477.33	1341.45
ENSG00000002586	10323.2	-0.514086	0.0600299	-8.56382	1.09184e-17	2.02933e-16	chrX	2691187	2741309	+	CD99	protein_coding	The protein encoded by this gene is a cell surface glycoprotein involved in leukocyte migration, T-cell adhesion, ganglioside GM1 and transmembrane protein transport, and T-cell death by a caspase-independent pathway. In addition, the encoded protein may have the ability to rearrange the actin cytoskeleton and may also act as an oncosuppressor in osteosarcoma. This gene is found in the pseudoauto…	4267	GO:0016021	integral component of membrane	GO:0005515	protein binding	GO:0034109, GO:0072683, GO:2000391	homotypic cell-cell adhesion, T cell extravasation, positive regulation of neutrophil extravasation	11625	12459.7	12343.7	8046.09	8937.08	8527.62
ENSG00000002726	0.144722	-0.835588	4.08047	-0.204777	0.837746	0.920368	chr7	150824627	150861504	+	AOC1	protein_coding	Amine oxidase	26	GO:0005576, GO:0005615, GO:0005777, GO:0005886, GO:0005886, GO:0005886, GO:0005923, GO:0035580, GO:0070062, GO:0070062	extracellular region, extracellular space, peroxisome, plasma membrane, plasma membrane, plasma membrane, bicellular tight junction, specific granule lumen, extracellular exosome, extracellular exosome	GO:0005507, GO:0008131, GO:0048038	copper ion binding, primary amine oxidase activity, quinone binding	GO:0009308	amine metabolic process	0	0.868329	0	0	0	0
ENSG00000002745	1.04842	1.20179	2.31284	0.519618	0.60333	0.906271	chr7	121325367	121341104	+	WNT16	protein_coding	Ligand for members of the frizzled family of seven transmembrane receptors.	51384	GO:0005576	extracellular region	GO:0005102	signaling receptor binding	GO:0016055	Wnt signaling pathway	0	0	1.88425	0	1.00158	3.40469
ENSG00000002746	127.008	-0.0665747	0.215872	-0.308399	0.757778	0.920368	chr7	43112629	43566001	+	HECW1	protein_coding	Predicted to enable ubiquitin protein ligase activity. Predicted to be involved in several processes, including cellular protein metabolic process; negative regulation of sodium ion transmembrane transporter activity; and regulation of dendrite morphogenesis. Located in cytosol. [provided by Alliance of Genome Resources, Apr 2022]	23072	GO:0005737, GO:0005829	cytoplasm, cytosol	GO:0004842	ubiquitin-protein transferase activity	GO:0016567, GO:0016567, GO:0048814, GO:0090090, GO:2000650	protein ubiquitination, protein ubiquitination, regulation of dendrite morphogenesis, negative regulation of canonical Wnt signaling pathway, negative regulation of sodium ion transmembrane transporter activity	154.551	126.776	108.345	113.131	107.169	152.076
ENSG00000002822	0.86918	2.0549	2.47032	0.831834	0.405502	0.750056	chr7	1815793	2233243	-	MAD1L1	protein_coding	MAD1L1 is a component of the mitotic spindle-assembly checkpoint that prevents the onset of anaphase until all chromosome are properly aligned at the metaphase plate. MAD1L1 functions as a homodimer and interacts with MAD2L1. MAD1L1 may play a role in cell cycle control and tumor suppression. Alternative splicing results in multiple transcript variants. [provided by RefSeq, Jan 2015].	8379	GO:0005634	nucleus	GO:0005515, GO:0042802, GO:0043515	protein binding, identical protein binding, kinetochore binding	GO:0007094	mitotic spindle assembly checkpoint signaling	0	0	0.942126	0	2.00316	2.26979
ENSG00000002834	10159.5	0.858889	0.0557798	15.3979	1.6917e-53	1.0027e-51	chr17	38869859	38921770	+	LASP1	protein_coding	This gene encodes a member of a subfamily of LIM proteins, characterized by a LIM motif and a domain of Src homology region 3, and also a member of the nebulin family of actin-binding proteins. The encoded protein is a cAMP and cGMP dependent signaling protein and binds to the actin cytoskeleton at extensions of the cell membrane. The encoded protein has been linked to metastatic breast cancer, h…	3927	GO:0005737, GO:0005925, GO:0005925, GO:0030864	cytoplasm, focal adhesion, focal adhesion, cortical actin cytoskeleton	GO:0046872	metal ion binding	GO:0006811, GO:0034220	monoatomic ion transport, monoatomic ion transmembrane transport	7054.69	7574.44	7033.91	12837.9	13321	13135.3
ENSG00000002919	212.219	0.0868085	0.158541	0.547546	0.584004	0.898497	chr17	48103357	48123601	+	SNX11	protein_coding	This gene encodes a member of the sorting nexin family. Members of this family contain a phox (PX) domain, which is a phosphoinositide binding domain, and are involved in intracellular trafficking. This protein does not contain a coiled coil region, like some family members. This gene encodes a protein of unknown function. This gene results in two transcript variants differing in the 5' UTR, but …	29916	GO:0016020	membrane	GO:0035091	phosphatidylinositol binding	GO:0006886	intracellular protein transport	219.736	184.086	213.863	196.75	227.358	231.519
ENSG00000002933	0.314042	-1.72017	4.03906	-0.425884	0.670193	0.918833	chr7	150800403	150805118	+	TMEM176A	protein_coding	Predicted to be involved in negative regulation of dendritic cell differentiation. Predicted to be integral component of membrane. [provided by Alliance of Genome Resources, Apr 2022]	55365	GO:0016021	integral component of membrane	GO:0005515	protein binding	GO:2001199	negative regulation of dendritic cell differentiation	0	0	1.88425	0	0	0
ENSG00000003056	1164.6	-0.312544	0.0826065	-3.78353	0.00015462	0.000911616	chr12	8940361	8949761	-	M6PR	protein_coding	This gene encodes a member of the P-type lectin family. P-type lectins play a critical role in lysosome function through the specific transport of mannose-6-phosphate-containing acid hydrolases from the Golgi complex to lysosomes. The encoded protein functions as a homodimer and requires divalent cations for ligand binding. Alternatively spliced transcript variants encoding multiple isoforms have…	4074	GO:0005768, GO:0005794, GO:0016021	endosome, Golgi apparatus, integral component of membrane	GO:0019904	protein domain specific binding	GO:0006622	protein targeting to lysosome	1325.78	1200.9	1345.36	1059.5	1051.66	1004.38
ENSG00000003096	11.1694	-0.791339	0.659978	-1.19904	0.230513	0.526053	chrX	117897813	118117340	-	KLHL13	protein_coding	This gene encodes a BTB and kelch domain containing protein and belongs to the kelch repeat domain containing superfamily of proteins. The encoded protein functions as an adaptor protein that complexes with Cullin 3 and other proteins to form the Cullin 3-based E3 ubiquitin-protein ligase complex. This complex is necessary for proper chromosome segregation and completion of cytokinesis. Alternate…	90293	GO:0005829, GO:0031463, GO:0031463	cytosol, Cul3-RING ubiquitin ligase complex, Cul3-RING ubiquitin ligase complex	GO:0004842, GO:0004842, GO:0005515, GO:0097602	ubiquitin-protein transferase activity, ubiquitin-protein transferase activity, protein binding, cullin family protein binding	GO:0007049, GO:0016567, GO:0016567, GO:0016567, GO:0032465, GO:0032465, GO:0051301	cell cycle, protein ubiquitination, protein ubiquitination, protein ubiquitination, regulation of cytokinesis, regulation of cytokinesis, cell division	13.6678	14.7616	14.1319	13.7725	5.00789	5.67449
ENSG00000003137	36.5808	-0.263096	0.409384	-0.642663	0.520443	0.846187	chr2	72129238	72147862	-	CYP26B1	protein_coding	This gene encodes a member of the cytochrome P450 superfamily. The cytochrome P450 proteins are monooxygenases which catalyze many reactions involved in drug metabolism and synthesis of cholesterol, steroids and other lipids. The encoded protein is localized to the endoplasmic reticulum, and functions as a critical regulator of all-trans retinoic acid levels by the specific inactivation of all-tr…	56603	GO:0005737, GO:0005789	cytoplasm, endoplasmic reticulum membrane	GO:0020037, GO:0005506, GO:0004497, GO:0016705	heme binding, iron ion binding, monooxygenase activity, oxidoreductase activity, acting on paired donors, with incorporation or reduction of molecular oxygen	GO:0001709, GO:0001768, GO:0001822, GO:0006766, GO:0006805, GO:0006954, GO:0007140, GO:0007283, GO:0009954, GO:0010628, GO:0016125, GO:0030326, GO:0033189, GO:0034653, GO:0042573, GO:0043587, GO:0045580, GO:0048384, GO:0048387, GO:0060349, GO:0061436, GO:0070268, GO:0071300, GO:2001037	cell fate determination, establishment of T cell polarity, kidney development, vitamin metabolic process, xenobiotic metabolic process, inflammatory response, male meiotic nuclear division, spermatogenesis, proximal/distal pattern formation, positive regulation of gene expression, sterol metabolic process, embryonic limb morphogenesis, response to vitamin A, retinoic acid catabolic process, retin…	34.6952	47.7581	36.7429	21.6425	23.0363	55.61
ENSG00000003147	0.848286	-0.482428	2.34708	-0.205544	0.837147	0.920368	chr7	8113184	8262687	-	ICA1	protein_coding	This gene encodes a protein with an arfaptin homology domain that is found both in the cytosol and as membrane-bound form on the Golgi complex and immature secretory granules. This protein is believed to be an autoantigen in insulin-dependent diabetes mellitus and primary Sjogren's syndrome. Several transcript variants encoding two different isoforms have been found for this gene. [provided by Re…	3382	GO:0000139, GO:0030667	Golgi membrane, secretory granule membrane	GO:0019904	protein domain specific binding	GO:0050796	regulation of insulin secretion	2.10274	0.868329	0	0.983749	0	1.1349
ENSG00000003249	82.1755	1.07958	0.255344	4.22795	2.35833e-05	0.000158822	chr16	90004871	90019890	-	DBNDD1	protein_coding	Predicted to be involved in negative regulation of protein kinase activity. Predicted to be located in cytoplasm. [provided by Alliance of Genome Resources, Apr 2022]	79007	GO:0005737	cytoplasm			GO:0006469	negative regulation of protein kinase activity	55.7226	52.0998	50.8748	119.034	130.205	85.1173
ENSG00000003393	765.818	0.416206	0.099233	4.19423	2.73804e-05	0.000182597	chr2	201700267	201782112	-	ALS2	protein_coding	The protein encoded by this gene contains an ATS1/RCC1-like domain, a RhoGEF domain, and a vacuolar protein sorting 9 (VPS9) domain, all of which are guanine-nucleotide exchange factors that activate members of the Ras superfamily of GTPases. The protein functions as a guanine nucleotide exchange factor for the small GTPase RAB5. The protein localizes with RAB5 on early endosomal compartments, an…	57679	GO:0001726, GO:0005634, GO:0005737, GO:0005769, GO:0005813, GO:0005813, GO:0005829, GO:0005829, GO:0014069, GO:0030027, GO:0030425, GO:0030425, GO:0030426, GO:0031982, GO:0032991, GO:0043197, GO:0043231	ruffle, nucleus, cytoplasm, early endosome, centrosome, centrosome, cytosol, cytosol, postsynaptic density, lamellipodium, dendrite, dendrite, growth cone, vesicle, protein-containing complex, dendritic spine, intracellular membrane-bounded organelle	GO:0005085, GO:0005085, GO:0005085, GO:0005096, GO:0005515, GO:0031267, GO:0031267, GO:0031267, GO:0042802, GO:0042803, GO:0043539	guanyl-nucleotide exchange factor activity, guanyl-nucleotide exchange factor activity, guanyl-nucleotide exchange factor activity, GTPase activator activity, protein binding, small GTPase binding, small GTPase binding, small GTPase binding, identical protein binding, protein homodimerization activity, protein serine/threonine kinase activator activity	GO:0001662, GO:0001881, GO:0006979, GO:0007032, GO:0007041, GO:0007528, GO:0007626, GO:0008104, GO:0016197, GO:0035022, GO:0035249, GO:0043087, GO:0043547, GO:0045860, GO:0048812, GO:0051036, GO:0051260	behavioral fear response, receptor recycling, response to oxidative stress, endosome organization, lysosomal transport, neuromuscular junction development, locomotory behavior, protein localization, endosomal transport, positive regulation of Rac protein signal transduction, synaptic transmission, glutamatergic, regulation of GTPase activity, positive regulation of GTPase activity, positive regul…	725.445	607.83	636.877	885.374	915.442	823.935
ENSG00000003400	59.8591	-0.644559	0.279175	-2.3088	0.0209546	0.0774163	chr2	201182872	201229428	+	CASP10	protein_coding	This gene encodes a protein which is a member of the cysteine-aspartic acid protease (caspase) family. Sequential activation of caspases plays a central role in the execution-phase of cell apoptosis. Caspases exist as inactive proenzymes which undergo proteolytic processing at conserved aspartic residues to produce two subunits, large and small, that dimerize to form the active enzyme. This prote…	843	GO:0005737, GO:0005829, GO:0031265, GO:0097342	cytoplasm, cytosol, CD95 death-inducing signaling complex, ripoptosome	GO:0097199	cysteine-type endopeptidase activity involved in apoptotic signaling pathway	GO:0042981	regulation of apoptotic process	77.8014	66.8613	74.428	41.3175	51.0805	47.6657
ENSG00000003402	1364.24	-0.6308	0.0850069	-7.42058	1.16611e-13	1.70942e-12	chr2	201116154	201176687	+	CFLAR	protein_coding	The protein encoded by this gene is a regulator of apoptosis and is structurally similar to caspase-8. However, the encoded protein lacks caspase activity and appears to be itself cleaved into two peptides by caspase-8. Several transcript variants encoding different isoforms have been found for this gene, and partial evidence for several more variants exists. [provided by RefSeq, Feb 2011].	8837	GO:0005737, GO:0005737, GO:0005829, GO:0031264, GO:0031265, GO:0097342	cytoplasm, cytoplasm, cytosol, death-inducing signaling complex, CD95 death-inducing signaling complex, ripoptosome	GO:0004197	cysteine-type endopeptidase activity	GO:0042981	regulation of apoptotic process	1810.46	1511.76	1652.49	1092.95	1039.64	1078.15
ENSG00000003436	1435.46	-0.600163	0.0809167	-7.41706	1.19753e-13	1.75377e-12	chr2	187464230	187565760	-	TFPI	protein_coding	This gene encodes a Kunitz-type serine protease inhibitor that regulates the tissue factor (TF)-dependent pathway of blood coagulation. The coagulation process initiates with the formation of a factor VIIa-TF complex, which proteolytically activates additional proteases (factors IX and X) and ultimately leads to the formation of a fibrin clot. The product of this gene inhibits the activated facto…	7035	GO:0005576, GO:0005615, GO:0005615, GO:0005783, GO:0005886, GO:0005901, GO:0009986, GO:0009986, GO:0098552	extracellular region, extracellular space, extracellular space, endoplasmic reticulum, plasma membrane, caveola, cell surface, cell surface, side of membrane	GO:0004866, GO:0004867	endopeptidase inhibitor activity, serine-type endopeptidase inhibitor activity	GO:0007596, GO:0030195, GO:0071383	blood coagulation, negative regulation of blood coagulation, cellular response to steroid hormone stimulus	1594.93	1797.44	1796.63	1197.22	1117.76	1108.79
ENSG00000003509	254.845	-0.17521	0.143784	-1.21857	0.223009	0.513065	chr2	37231631	37253403	+	NDUFAF7	protein_coding	Arginine methyltransferase involved in the assembly or stability of mitochondrial NADH:ubiquinone oxidoreductase complex (complex I).	55471	GO:0005739	mitochondrion	GO:0035243	protein-arginine omega-N symmetric methyltransferase activity	GO:0019918, GO:0032981, GO:0032981	peptidyl-arginine methylation, to symmetrical-dimethyl arginine, mitochondrial respiratory chain complex I assembly, mitochondrial respiratory chain complex I assembly	248.123	286.549	276.043	257.742	231.365	229.249
ENSG00000003756	1629.14	-0.445759	0.0762665	-5.84475	5.07327e-09	5.19049e-08	chr3	50088919	50119021	+	RBM5	protein_coding	This gene is a candidate tumor suppressor gene which encodes a nuclear RNA binding protein that is a component of the spliceosome A complex. The encoded protein plays a role in the induction of cell cycle arrest and apoptosis through pre-mRNA splicing of multiple target genes including the tumor suppressor protein p53. This gene is located within the tumor suppressor region 3p21.3, and may play a…	10181	GO:0005681	spliceosomal complex	GO:0003677, GO:0003723, GO:0003723, GO:0003729, GO:0005515, GO:0046872	DNA binding, RNA binding, RNA binding, mRNA binding, protein binding, metal ion binding	GO:0000381, GO:0042981, GO:0008380	regulation of alternative mRNA splicing, via spliceosome, regulation of apoptotic process, RNA splicing	1856.72	1795.7	1985.06	1373.31	1445.28	1318.75
ENSG00000003987	70.2264	0.749718	0.289434	2.5903	0.00958936	0.0391029	chr8	17296794	17413528	-	MTMR7	protein_coding	This gene encodes a member of the myotubularin family of tyrosine/dual-specificity phosphatases. The encoded protein is characterized by four distinct domains that are conserved among all members of the myotubularin family: the glucosyltransferase, Rab-like GTPase activator and myotubularins domain, the Rac-induced recruitment domain, the protein tyrosine phosphatases and dual-specificity phospha…	9108	GO:0005737, GO:0005737, GO:0005829, GO:0012505, GO:0016020	cytoplasm, cytoplasm, cytosol, endomembrane system, membrane	GO:0052866	phosphatidylinositol phosphate phosphatase activity	GO:0046856	phosphatidylinositol dephosphorylation	60.9794	36.4698	60.2961	91.4887	105.166	66.9589
ENSG00000003989	32.0154	-0.45018	0.391815	-1.14896	0.250572	0.556191	chr8	17497088	17570573	+	SLC7A2	protein_coding	The protein encoded by this gene is a cationic amino acid transporter and a member of the APC (amino acid-polyamine-organocation) family of transporters. The encoded membrane protein is responsible for the cellular uptake of arginine, lysine and ornithine. Three transcript variants encoding different isoforms have been found for this gene. [provided by RefSeq, Oct 2011].	6542	GO:0030054, GO:0016021, GO:0005886	cell junction, integral component of membrane, plasma membrane	GO:0022857	transmembrane transporter activity	GO:0006865	amino acid transport	41.0034	39.9431	30.148	36.3987	23.0363	21.563
ENSG00000004059	768.573	-0.0415373	0.092387	-0.449601	0.652998	0.913354	chr7	127588386	127591700	+	ARF5	protein_coding	This gene is a member of the human ADP-ribosylation factor (ARF) gene family. These genes encode small guanine nucleotide-binding proteins that stimulate the ADP-ribosyltransferase activity of cholera toxin and play a role in vesicular trafficking and as activators of phospholipase D. The gene products include 6 ARF proteins and 11 ARF-like proteins and constitute 1 family of the RAS superfamily.…	381	GO:0005737, GO:0005794, GO:0005886, GO:0048471, GO:0070062	cytoplasm, Golgi apparatus, plasma membrane, perinuclear region of cytoplasm, extracellular exosome	GO:0005525, GO:0003924	GTP binding, GTPase activity	GO:0006886, GO:0006890, GO:0016192	intracellular protein transport, retrograde vesicle-mediated transport, Golgi to endoplasmic reticulum, vesicle-mediated transport	735.959	824.913	777.254	739.779	782.233	751.302
ENSG00000004139	443.488	0.0105559	0.115771	0.0911791	0.92735	0.974294	chr17	28364356	28404049	+	SARM1	protein_coding	Enables NAD+ nucleotidase, cyclic ADP-ribose generating and identical protein binding activity. Involved in NAD catabolic process; positive regulation of neuron death; and response to axon injury. Located in mitochondrion. [provided by Alliance of Genome Resources, Apr 2022]	23098	GO:0005737, GO:0005739, GO:0005741, GO:0005829, GO:0005874, GO:0030424, GO:0030425, GO:0030425, GO:0045202	cytoplasm, mitochondrion, mitochondrial outer membrane, cytosol, microtubule, axon, dendrite, dendrite, synapse	GO:0035591	signaling adaptor activity	GO:0034128, GO:0048678	negative regulation of MyD88-independent toll-like receptor signaling pathway, response to axon injury	451.038	446.321	427.725	447.606	403.636	484.601
ENSG00000004142	1333.89	0.544022	0.0763251	7.12769	1.02069e-12	1.41692e-11	chr17	28346633	28357527	-	POLDIP2	protein_coding	This gene encodes a protein that interacts with the DNA polymerase delta p50 subunit, as well as with proliferating cell nuclear antigen. The encoded protein maybe play a role in the ability of the replication fork to bypass DNA lesions. Alternative splicing results in multiple transcript variants. [provided by RefSeq, Feb 2014].	26073	GO:0005634, GO:0005634, GO:0005739, GO:0005759, GO:0005911, GO:0030496, GO:0042645, GO:0042645, GO:0072686	nucleus, nucleus, mitochondrion, mitochondrial matrix, cell-cell junction, midbody, mitochondrial nucleoid, mitochondrial nucleoid, mitotic spindle	GO:0003677	DNA binding	GO:0016242, GO:0045931, GO:0051894, GO:0070584, GO:0070987, GO:0070987, GO:0090307, GO:1903490, GO:1990874	negative regulation of macroautophagy, positive regulation of mitotic cell cycle, positive regulation of focal adhesion assembly, mitochondrion morphogenesis, error-free translesion synthesis, error-free translesion synthesis, mitotic spindle assembly, positive regulation of mitotic cytokinesis, vascular associated smooth muscle cell proliferation	1111.3	1080.2	1065.54	1628.11	1606.53	1511.68
ENSG00000004399	3653.12	-0.52055	0.0615193	-8.46158	2.63783e-17	4.80781e-16	chr3	129555214	129606676	-	PLXND1	protein_coding	Enables protein domain specific binding activity. Predicted to be involved in several processes, including endothelial cell migration; nervous system development; and regulation of angiogenesis. Predicted to act upstream of or within several processes, including circulatory system development; dichotomous subdivision of terminal units involved in salivary gland branching; and positive regulation …	23129	GO:0016020	membrane	GO:0017154	semaphorin receptor activity	GO:0001525, GO:0001569, GO:0001822, GO:0003151, GO:0003279, GO:0007162, GO:0007416, GO:0008039, GO:0008360, GO:0030334, GO:0030334, GO:0035904, GO:0043087, GO:0043524, GO:0043542, GO:0043542, GO:0045765, GO:0050772, GO:0060666, GO:0060976, GO:0071526, GO:1902287	angiogenesis, branching involved in blood vessel morphogenesis, kidney development, outflow tract morphogenesis, cardiac septum development, negative regulation of cell adhesion, synapse assembly, synaptic target recognition, regulation of cell shape, regulation of cell migration, regulation of cell migration, aorta development, regulation of GTPase activity, negative regulation of neuron apoptot…	4431.52	4328.62	4156.66	3058.48	3043.8	2899.66
ENSG00000004455	1115.66	0.122662	0.084649	1.44907	0.147319	0.381473	chr1	33007986	33080996	-	AK2	protein_coding	Nucleoside-diphosphate kinase	204	GO:0005737, GO:0005739, GO:0005758, GO:0070062, GO:0097226	cytoplasm, mitochondrion, mitochondrial intermembrane space, extracellular exosome, sperm mitochondrial sheath	GO:0005524, GO:0004550	ATP binding, nucleoside diphosphate kinase activity	GO:0006172, GO:0015949, GO:0016310, GO:0046033, GO:0046034, GO:0046940	ADP biosynthetic process, nucleobase-containing small molecule interconversion, phosphorylation, AMP metabolic process, ATP metabolic process, nucleoside monophosphate phosphorylation	1117.61	977.739	1110.77	1163.78	1177.86	1146.25
ENSG00000004468	2.59059	-4.75667	1.70017	-2.79776	0.00514589	0.0225175	chr4	15778275	15853232	+	CD38	protein_coding	2'-phospho-ADP-ribosyl cyclase	952	GO:0016021	integral component of membrane	GO:0050135, GO:0061809, GO:0016740	NAD(P)+ nucleosidase activity, NAD+ nucleotidase, cyclic ADP-ribose generating, transferase activity	GO:0001666, GO:0007165, GO:0007204, GO:0007565, GO:0009410, GO:0010977, GO:0014824, GO:0019674, GO:0030307, GO:0030890, GO:0030890, GO:0032024, GO:0032355, GO:0032526, GO:0032570, GO:0033194, GO:0042100, GO:0043066, GO:0045779, GO:0045892, GO:0045893, GO:0045907, GO:0050853, GO:0060292, GO:0070555, GO:0097190	response to hypoxia, signal transduction, positive regulation of cytosolic calcium ion concentration, female pregnancy, response to xenobiotic stimulus, negative regulation of neuron projection development, artery smooth muscle contraction, NAD metabolic process, positive regulation of cell growth, positive regulation of B cell proliferation, positive regulation of B cell proliferation, positive …	7.35959	3.47332	4.71063	0	0	0
ENSG00000004478	580.612	0.853881	0.122878	6.94899	3.6791e-12	4.88654e-11	chr12	2794970	2805423	+	FKBP4	protein_coding	The protein encoded by this gene is a member of the immunophilin protein family, which play a role in immunoregulation and basic cellular processes involving protein folding and trafficking. This encoded protein is a cis-trans prolyl isomerase that binds to the immunosuppressants FK506 and rapamycin. It has high structural and functional similarity to FK506-binding protein 1A (FKBP1A), but unlike…	2288	GO:0005654, GO:0005654, GO:0005737, GO:0005739, GO:0005829, GO:0005829, GO:0005829, GO:0005874, GO:0032991, GO:0043025, GO:0044295, GO:0048471, GO:0070062	nucleoplasm, nucleoplasm, cytoplasm, mitochondrion, cytosol, cytosol, cytosol, microtubule, protein-containing complex, neuronal cell body, axonal growth cone, perinuclear region of cytoplasm, extracellular exosome	GO:0005528, GO:0031072, GO:0003755	FK506 binding, heat shock protein binding, peptidyl-prolyl cis-trans isomerase activity	GO:0000413, GO:0006457, GO:0006463, GO:0006825, GO:0007566, GO:0010977, GO:0030521, GO:0030850, GO:0031111, GO:0031115, GO:0031503, GO:0046661, GO:0061077, GO:0061077	protein peptidyl-prolyl isomerization, protein folding, steroid hormone receptor complex assembly, copper ion transport, embryo implantation, negative regulation of neuron projection development, androgen receptor signaling pathway, prostate gland development, negative regulation of microtubule polymerization or depolymerization, negative regulation of microtubule polymerization, protein-containi…	412.137	468.898	359.892	777.162	815.285	650.296
ENSG00000004487	1046.31	0.0169589	0.0953808	0.177802	0.858878	0.932336	chr1	23019443	23083689	+	KDM1A	protein_coding	Histone demethylase that demethylates both 'Lys-4' (H3K4me) and 'Lys-9' (H3K9me) of histone H3, thereby acting as a coactivator or a corepressor, depending on the context. Acts by oxidizing the substrate by FAD to generate the corresponding imine that is subsequently hydrolyzed. Acts as a corepressor by mediating demethylation of H3K4me, a specific tag for epigenetic transcriptional activation. D…	23028	GO:0005654	nucleoplasm	GO:0050660, GO:0016491	flavin adenine dinucleotide binding, oxidoreductase activity	GO:0034720, GO:0006355	histone H3-K4 demethylation, regulation of transcription, DNA-templated	913.64	1126.22	1078.73	1074.25	987.556	1097.45
ENSG00000004534	1447	-0.551661	0.0830438	-6.64302	3.07323e-11	3.80802e-10	chr3	49940007	50100045	+	RBM6	protein_coding	Enables RNA binding activity. Predicted to be involved in mRNA splicing, via spliceosome. Predicted to be active in nucleus. [provided by Alliance of Genome Resources, Apr 2022]	10180	GO:0005634	nucleus	GO:0003723	RNA binding	GO:0000398, GO:0006396	mRNA splicing, via spliceosome, RNA processing	1700.06	1624.64	1836.2	1088.03	1245.96	1187.1
ENSG00000004660	236.863	-0.390249	0.162694	-2.39868	0.0164544	0.0627063	chr17	3860315	3894891	-	CAMKK1	protein_coding	The product of this gene belongs to the Serine/Threonine protein kinase family, and to the Ca(2+)/calmodulin-dependent protein kinase subfamily. This protein plays a role in the calcium/calmodulin-dependent (CaM) kinase cascade. Three transcript variants encoding two distinct isoforms have been identified for this gene. [provided by RefSeq, Jul 2008].	84254	GO:0005654, GO:0005737, GO:0005829	nucleoplasm, cytoplasm, cytosol	GO:0005524, GO:0004672	ATP binding, protein kinase activity	GO:0016310, GO:0035556, GO:0045860	phosphorylation, intracellular signal transduction, positive regulation of protein kinase activity	282.818	218.819	305.249	208.555	217.342	188.393
ENSG00000004700	1163.19	0.469941	0.0804303	5.84284	5.13187e-09	5.2451e-08	chr12	21468910	21501669	-	RECQL	protein_coding	The protein encoded by this gene is a member of the RecQ DNA helicase family. DNA helicases are enzymes involved in various types of DNA repair, including mismatch repair, nucleotide excision repair and direct repair. The encoded protein is involved in the processing of Holliday junctions, the suppression of sister chromatid exchanges, telomere maintenance, and is required for genotoxic stress re…	5965	GO:0005634, GO:0005654, GO:0005694, GO:0005737, GO:0016020	nucleus, nucleoplasm, chromosome, cytoplasm, membrane	GO:0005524, GO:0003676	ATP binding, nucleic acid binding	GO:0000724, GO:0006268, GO:0006281	double-strand break repair via homologous recombination, DNA unwinding involved in DNA replication, DNA repair	992.493	929.981	1004.31	1389.05	1298.05	1365.28
ENSG00000004766	306.354	-0.284775	0.14217	-2.00306	0.0451705	0.149378	chr7	93232340	93361123	+	VPS50	protein_coding	Enables SNARE binding activity. Acts upstream of or within endocytic recycling. Located in recycling endosome. Part of EARP complex. [provided by Alliance of Genome Resources, Apr 2022]	55610	GO:0016020, GO:0048471, GO:0055037, GO:0055037, GO:0070062, GO:1990745, GO:1990745, GO:1990745	membrane, perinuclear region of cytoplasm, recycling endosome, recycling endosome, extracellular exosome, EARP complex, EARP complex, EARP complex	GO:0000149, GO:0000149, GO:0005515	SNARE binding, SNARE binding, protein binding	GO:0015031, GO:0032456, GO:0032456, GO:0032456, GO:0032456, GO:0042147	protein transport, endocytic recycling, endocytic recycling, endocytic recycling, endocytic recycling, retrograde transport, endosome to Golgi	361.671	307.389	340.108	262.661	247.39	318.906
ENSG00000004776	5385.92	-0.0451372	0.0634667	-0.711196	0.476963	0.807797	chr19	35754566	35758079	-	HSPB6	protein_coding	This locus encodes a heat shock protein. The encoded protein likely plays a role in smooth muscle relaxation. [provided by RefSeq, Jan 2012].	126393	GO:0005829, GO:0005794, GO:0005730	cytosol, Golgi apparatus, nucleolus	GO:0005212	structural constituent of eye lens	GO:0009408, GO:0042026, GO:0043066, GO:0045766, GO:0061077	response to heat, protein refolding, negative regulation of apoptotic process, positive regulation of angiogenesis, chaperone-mediated protein folding	5536.51	5601.59	5272.14	4989.58	5616.85	5298.84
ENSG00000004777	163.371	0.829592	0.190796	4.34806	1.37348e-05	9.58636e-05	chr19	35774532	35788822	+	ARHGAP33	protein_coding	This gene encodes a member of the sorting nexin family. Members of this family contain a phox (PX) domain, which is a phosphoinositide binding domain, and are involved in intracellular trafficking. Alternative splice variants encoding different isoforms have been identified in this gene. [provided by RefSeq, Feb 2010].	115703	GO:0001650, GO:0005654, GO:0005794, GO:0005829, GO:0005886, GO:0005938, GO:0015629, GO:0032991, GO:0043197	fibrillar center, nucleoplasm, Golgi apparatus, cytosol, plasma membrane, cell cortex, actin cytoskeleton, protein-containing complex, dendritic spine	GO:0005096	GTPase activator activity	GO:0015031, GO:0007165	protein transport, signal transduction	139.832	97.2529	116.824	200.685	238.376	187.258
ENSG00000004779	386.883	0.671412	0.131582	5.10261	3.35009e-07	2.84545e-06	chr16	23581014	23596316	-	NDUFAB1	protein_coding	Predicted to enable acyl binding activity; acyl carrier activity; and fatty acid binding activity. Involved in mitochondrial respiratory chain complex I assembly and protein lipoylation. Located in mitochondrion and nucleoplasm. Part of mitochondrial respiratory chain complex I. Colocalizes with mitochondrial large ribosomal subunit. [provided by Alliance of Genome Resources, Apr 2022]	4706	GO:0005654, GO:0005739, GO:0005739, GO:0005739, GO:0005743, GO:0005743, GO:0005747, GO:0005747, GO:0005747, GO:0005747, GO:0005747, GO:0005759, GO:0031966, GO:0031966, GO:1990229	nucleoplasm, mitochondrion, mitochondrion, mitochondrion, mitochondrial inner membrane, mitochondrial inner membrane, mitochondrial respiratory chain complex I, mitochondrial respiratory chain complex I, mitochondrial respiratory chain complex I, mitochondrial respiratory chain complex I, mitochondrial respiratory chain complex I, mitochondrial matrix, mitochondrial membrane, mitochondrial membra…	GO:0000035, GO:0000036, GO:0000036, GO:0005504, GO:0005509, GO:0005515, GO:0140978	acyl binding, acyl carrier activity, acyl carrier activity, fatty acid binding, calcium ion binding, protein binding, mitochondrial large ribosomal subunit binding	GO:0006120, GO:0006633, GO:0009060, GO:0009249, GO:0016226, GO:0032981, GO:0042776, GO:0044571	mitochondrial electron transport, NADH to ubiquinone, fatty acid biosynthetic process, aerobic respiration, protein lipoylation, iron-sulfur cluster assembly, mitochondrial respiratory chain complex I assembly, proton motive force-driven mitochondrial ATP synthesis, [2Fe-2S] cluster assembly	326.976	254.42	314.67	433.833	489.772	501.625
ENSG00000004799	1.23769	0.171976	2.13287	0.0806314	0.935735	0.979012	chr7	95583499	95596516	-	PDK4	protein_coding	Kinase that plays a key role in regulation of glucose and fatty acid metabolism and homeostasis via phosphorylation of the pyruvate dehydrogenase subunits PDHA1 and PDHA2. This inhibits pyruvate dehydrogenase activity, and thereby regulates metabolite flux through the tricarboxylic acid cycle, down-regulates aerobic respiration and inhibits the formation of acetyl-coenzyme A from pyruvate. Inhibi…	5166	GO:0005759, GO:0005739	mitochondrial matrix, mitochondrion	GO:0005524, GO:0004672, GO:0004740	ATP binding, protein kinase activity, pyruvate dehydrogenase (acetyl-transferring) kinase activity	GO:0071398, GO:0009267, GO:0042593, GO:0006006, GO:0008286, GO:2000811, GO:0006468, GO:0072593, GO:0010510, GO:0045124, GO:0010565, GO:0042304, GO:0046320, GO:0010906, GO:0006885, GO:0042594	cellular response to fatty acid, cellular response to starvation, glucose homeostasis, glucose metabolic process, insulin receptor signaling pathway, negative regulation of anoikis, protein phosphorylation, reactive oxygen species metabolic process, regulation of acetyl-CoA biosynthetic process from pyruvate, regulation of bone resorption, regulation of cellular ketone metabolic process, regulati…	0	3.47332	0	2.95125	1.00158	0
ENSG00000004809	1.12648	0.538909	2.22255	0.242474	0.808413	0.920368	chr6	110424687	110476641	-	SLC22A16	protein_coding	This gene encodes a member of the organic zwitterion transporter protein family which transports carnitine. The encoded protein has also been shown to transport anticancer drugs like bleomycin (PMID: 20037140) successful treatment has been correlated with the level of activity of this transporter in tumor cells. [provided by RefSeq, Dec 2011].	85413	GO:0016021	integral component of membrane	GO:0022857	transmembrane transporter activity	GO:0006811, GO:0007283, GO:0007338, GO:0015695, GO:0015695, GO:0015695, GO:0015837, GO:0015879, GO:0015879, GO:0030154, GO:0030317, GO:0046717, GO:1902603, GO:1903711	monoatomic ion transport, spermatogenesis, single fertilization, organic cation transport, organic cation transport, organic cation transport, amine transport, carnitine transport, carnitine transport, cell differentiation, flagellated sperm motility, acid secretion, carnitine transmembrane transport, spermidine transmembrane transport	0	0.868329	1.88425	0	4.00631	0
ENSG00000004838	11.3282	0.0921656	0.638477	0.144352	0.885222	0.95023	chr3	50341110	50345732	-	ZMYND10	protein_coding	This gene encodes a protein containing a MYND-type zinc finger domain that likely functions in assembly of the dynein motor. Mutations in this gene can cause primary ciliary dyskinesia. This gene is also considered a tumor suppressor gene and is often mutated, deleted, or hypermethylated and silenced in cancer cells. Alternative splicing results in multiple transcript variants. [provided by RefSe…	51364	GO:0005737, GO:0005737, GO:0016324, GO:0034451, GO:0034451, GO:0120293	cytoplasm, cytoplasm, apical plasma membrane, centriolar satellite, centriolar satellite, dynein axonemal particle	GO:0005515, GO:0044183, GO:0046872, GO:0060090	protein binding, protein folding chaperone, metal ion binding, molecular adaptor activity	GO:0003341, GO:0006457, GO:0036158, GO:0036158, GO:0036158, GO:0036159, GO:0036159, GO:0036159, GO:0044458, GO:0044458, GO:0061512, GO:1905505	cilium movement, protein folding, outer dynein arm assembly, outer dynein arm assembly, outer dynein arm assembly, inner dynein arm assembly, inner dynein arm assembly, inner dynein arm assembly, motile cilium assembly, motile cilium assembly, protein localization to cilium, positive regulation of motile cilium assembly	15.7705	6.94663	10.3634	12.7887	13.0205	9.07918
ENSG00000004864	122.339	0.652597	0.208897	3.12401	0.00178402	0.0086306	chr7	96120220	96322147	-	SLC25A13	protein_coding	This gene is a member of the mitochondrial carrier family. The encoded protein contains four EF-hand Ca(2+) binding motifs in the N-terminal domain, and localizes to mitochondria. The protein catalyzes the exchange of aspartate for glutamate and a proton across the inner mitochondrial membrane, and is stimulated by calcium on the external side of the inner mitochondrial membrane. Mutations in thi…	10165	GO:0005743	mitochondrial inner membrane	GO:0015171, GO:0005509	amino acid transmembrane transporter activity, calcium ion binding	GO:0006094, GO:0006754, GO:0006839, GO:0009066, GO:0015804, GO:0015810, GO:0015810, GO:0015813, GO:0015813, GO:0043490, GO:0043490, GO:0045333, GO:0051592, GO:0070778, GO:0072337, GO:1902600	gluconeogenesis, ATP biosynthetic process, mitochondrial transport, aspartate family amino acid metabolic process, neutral amino acid transport, aspartate transmembrane transport, aspartate transmembrane transport, L-glutamate transmembrane transport, L-glutamate transmembrane transport, malate-aspartate shuttle, malate-aspartate shuttle, cellular respiration, response to calcium ion, L-aspartate…	110.394	90.3062	84.7914	139.692	135.213	173.639
ENSG00000004866	229.34	-0.489402	0.15571	-3.14303	0.0016721	0.00814808	chr7	116953238	117230176	+	ST7	protein_coding	The gene for this product maps to a region on chromosome 7 identified as an autism-susceptibility locus. Mutation screening of the entire coding region in autistic individuals failed to identify phenotype-specific variants, suggesting that coding mutations for this gene are unlikely to be involved in the etiology of autism. The function of this gene product has not been determined. Transcript var…	7982	GO:0016021	integral component of membrane	GO:0005515	protein binding	GO:0030198, GO:0045595	extracellular matrix organization, regulation of cell differentiation	295.435	261.367	246.837	198.717	168.265	205.416
ENSG00000004897	1494.49	0.313327	0.083781	3.73983	0.000184144	0.001071	chr17	47117703	47189422	-	CDC27	protein_coding	The protein encoded by this gene shares strong similarity with Saccharomyces cerevisiae protein Cdc27, and the gene product of Schizosaccharomyces pombe nuc 2. This protein is a component of the anaphase-promoting complex (APC), which is composed of eight protein subunits and is highly conserved in eukaryotic cells. This complex catalyzes the formation of cyclin B-ubiquitin conjugate, which is re…	996	GO:0005634, GO:0005654, GO:0005654, GO:0005680, GO:0005680, GO:0005680, GO:0005680, GO:0005737, GO:0005737, GO:0005813, GO:0005819, GO:0005829, GO:0072686	nucleus, nucleoplasm, nucleoplasm, anaphase-promoting complex, anaphase-promoting complex, anaphase-promoting complex, anaphase-promoting complex, cytoplasm, cytoplasm, centrosome, spindle, cytosol, mitotic spindle	GO:0005515, GO:0019903	protein binding, protein phosphatase binding	GO:0007091, GO:0007091, GO:0007346, GO:0016567, GO:0031145, GO:0031145, GO:0051301, GO:0051445, GO:0070979	metaphase/anaphase transition of mitotic cell cycle, metaphase/anaphase transition of mitotic cell cycle, regulation of mitotic cell cycle, protein ubiquitination, anaphase-promoting complex-dependent catabolic process, anaphase-promoting complex-dependent catabolic process, cell division, regulation of meiotic cell cycle, protein K11-linked ubiquitination	1430.91	1206.11	1363.26	1737.3	1581.49	1647.87
ENSG00000004939	0.144722	-0.835588	4.08047	-0.204777	0.837746	0.920368	chr17	44248390	44268141	-	SLC4A1	protein_coding	The protein encoded by this gene is part of the anion exchanger (AE) family and is expressed in the erythrocyte plasma membrane, where it functions as a chloride/bicarbonate exchanger involved in carbon dioxide transport from tissues to lungs. The protein comprises two domains that are structurally and functionally distinct. The N-terminal 40kDa domain is located in the cytoplasm and acts as an a…	6521	GO:0016021	integral component of membrane	GO:0005452	inorganic anion exchanger activity	GO:0006820, GO:0006821, GO:0006873, GO:0007596, GO:0015701, GO:0015701, GO:0015701, GO:0017121, GO:0035811, GO:0045852, GO:0048821, GO:0051453, GO:0055085, GO:0072659, GO:1902476, GO:1904539	monoatomic anion transport, chloride transport, intracellular monoatomic ion homeostasis, blood coagulation, bicarbonate transport, bicarbonate transport, bicarbonate transport, plasma membrane phospholipid scrambling, negative regulation of urine volume, pH elevation, erythrocyte development, regulation of intracellular pH, transmembrane transport, protein localization to plasma membrane, chlori…	0	0.868329	0	0	0	0
ENSG00000004961	335.256	0.594995	0.126686	4.69662	2.64503e-06	2.03688e-05	chrX	11111301	11123086	+	HCCS	protein_coding	Lyase that catalyzes the covalent linking of the heme group to the cytochrome C apoprotein to produce the mature functional cytochrome.	3052	GO:0016020, GO:0005743, GO:0005739	membrane, mitochondrial inner membrane, mitochondrion	GO:0020037, GO:0004408, GO:0046872	heme binding, holocytochrome-c synthase activity, metal ion binding	GO:0009887, GO:0018063	animal organ morphogenesis, cytochrome c-heme linkage	246.021	278.734	276.043	399.402	418.66	392.674
ENSG00000004975	1158.22	-0.556163	0.0937475	-5.93256	2.98243e-09	3.10946e-08	chr17	7225342	7234517	-	DVL2	protein_coding	This gene encodes a member of the dishevelled (dsh) protein family. The vertebrate dsh proteins have approximately 40% amino acid sequence similarity with Drosophila dsh. This gene encodes a 90-kD protein that undergoes posttranslational phosphorylation to form a 95-kD cytoplasmic protein, which may play a role in the signal transduction pathway mediated by multiple Wnt proteins. The mechanisms o…	1856	GO:0005634, GO:0005654, GO:0005737, GO:0005829, GO:0005829, GO:0016235, GO:0016328, GO:0016604, GO:0031410, GO:0045177, GO:0045334	nucleus, nucleoplasm, cytoplasm, cytosol, cytosol, aggresome, lateral plasma membrane, nuclear body, cytoplasmic vesicle, apical part of cell, clathrin-coated endocytic vesicle	GO:0005109, GO:0005109, GO:0005109, GO:0005515, GO:0019901, GO:0019904, GO:0030674, GO:0031267, GO:0042802, GO:0043621	frizzled binding, frizzled binding, frizzled binding, protein binding, protein kinase binding, protein domain specific binding, protein-macromolecule adaptor activity, small GTPase binding, identical protein binding, protein self-association	GO:0016055	Wnt signaling pathway	1452.99	1235.63	1448.99	1022.12	879.386	910.188
ENSG00000005007	2556.35	-0.287148	0.0661305	-4.34214	1.41103e-05	9.83245e-05	chr19	18831959	18868230	+	UPF1	protein_coding	RNA-dependent helicase and ATPase required for nonsense-mediated decay (NMD) of mRNAs containing premature stop codons. Is recruited to mRNAs upon translation termination and undergoes a cycle of phosphorylation and dephosphorylation; its phosphorylation appears to be a key step in NMD. Recruited by release factors to stalled ribosomes together with the SMG1C protein kinase complex to form the tr…	5976	GO:0000785, GO:0000781, GO:0005737, GO:0005829, GO:0035145, GO:0005654, GO:0005634, GO:0000932, GO:0044530	chromatin, chromosome, telomeric region, cytoplasm, cytosol, exon-exon junction complex, nucleoplasm, nucleus, P-body, supraspliceosomal complex	GO:0005524, GO:0003682, GO:0004386, GO:0016787, GO:0003723, GO:0003724, GO:0042162, GO:0008270	ATP binding, chromatin binding, helicase activity, hydrolase activity, RNA binding, RNA helicase activity, telomeric DNA binding, zinc ion binding	GO:0061158, GO:0044770, GO:0071347, GO:0071222, GO:0006281, GO:0006260, GO:0009048, GO:0071044, GO:0006406, GO:0000956, GO:0000294, GO:0000184, GO:0061014, GO:0032204, GO:0006449, GO:0032201	3'-UTR-mediated mRNA destabilization, cell cycle phase transition, cellular response to interleukin-1, cellular response to lipopolysaccharide, DNA repair, DNA replication, dosage compensation by inactivation of X chromosome, histone mRNA catabolic process, mRNA export from nucleus, nuclear-transcribed mRNA catabolic process, nuclear-transcribed mRNA catabolic process, endonucleolytic cleavage-de…	2751.43	2865.49	2811.3	2311.81	2195.46	2402.58
ENSG00000005020	252.405	-0.135633	0.148157	-0.915464	0.359948	0.700914	chr7	26667068	26995239	-	SKAP2	protein_coding	The protein encoded by this gene shares homology with Src kinase-associated phosphoprotein 1, and is a substrate of Src family kinases. It is an adaptor protein that is thought to play an essential role in the Src signaling pathway, and in regulating proper activation of the immune system. This protein contains an amino terminal coiled-coil domain for self-dimerization, a plecskstrin homology (PH…	8935	GO:0005829, GO:0005654	cytosol, nucleoplasm	GO:0005515	protein binding	GO:0007165, GO:0008285, GO:0042113	signal transduction, negative regulation of cell population proliferation, B cell activation	289.127	257.894	245.895	252.824	213.336	255.352
ENSG00000005022	1329.52	1.02457	0.0813878	12.5887	2.43648e-36	9.18177e-35	chrX	119468422	119471396	+	SLC25A5	protein_coding	ADP:ATP antiporter that mediates import of ADP into the mitochondrial matrix for ATP synthesis, and export of ATP out to fuel the cell (By similarity). Cycles between the cytoplasmic-open state (c-state) and the matrix-open state (m-state): operates by the alternating access mechanism with a single substrate-binding site intermittently exposed to either the cytosolic (c-state) or matrix (m-state)…	292	GO:0005887, GO:0016020, GO:0045121, GO:0005743, GO:0042645, GO:0005757, GO:0005739, GO:0071817, GO:0005634	integral component of plasma membrane, membrane, membrane raft, mitochondrial inner membrane, mitochondrial nucleoid, mitochondrial permeability transition pore complex, mitochondrion, MMXD complex, nucleus	GO:0000295, GO:0015207, GO:0005471, GO:0017077, GO:0015078, GO:0003723, GO:0031625	adenine nucleotide transmembrane transporter activity, adenine transmembrane transporter activity, ATP, oxidative phosphorylation uncoupler activity, proton transmembrane transporter activity, RNA binding, ubiquitin protein ligase binding	GO:1990845, GO:0051503, GO:0030183, GO:1990830, GO:0007059, GO:0030218, GO:0140021, GO:1990544, GO:1901029, GO:0008284, GO:1901526, GO:0046902	adaptive thermogenesis, adenine nucleotide transport, B cell differentiation, cellular response to leukemia inhibitory factor, chromosome segregation, erythrocyte differentiation, mitochondrial ADP transmembrane transport, mitochondrial ATP transmembrane transport, negative regulation of mitochondrial outer membrane permeabilization involved in apoptotic signaling pathway, positive regulation of …	908.383	912.614	808.344	1854.37	1754.76	1738.66
ENSG00000005059	317.677	-0.700083	0.137078	-5.10719	3.26988e-07	2.78203e-06	chr4	109560209	109688719	+	MCUB	protein_coding	Negatively regulates the activity of MCU, the mitochondrial inner membrane calcium uniporter, and thereby modulates calcium uptake into the mitochondrion. Does not form functional calcium channels by itself. Mitochondrial calcium homeostasis plays key roles in cellular physiology and regulates cell bioenergetics, cytoplasmic calcium signals and activation of cell death pathways.	55013	GO:0034704, GO:0031305, GO:0043231, GO:0031224, GO:0005743, GO:0005739, GO:0005654, GO:1990246	calcium channel complex, integral component of mitochondrial inner membrane, intracellular membrane-bounded organelle, intrinsic component of membrane, mitochondrial inner membrane, mitochondrion, nucleoplasm, uniplex complex	GO:0019855	calcium channel inhibitor activity	GO:0036444, GO:0051560, GO:0006851	calcium import into the mitochondrion, mitochondrial calcium ion homeostasis, mitochondrial calcium ion transmembrane transport	414.24	347.332	418.304	223.311	246.388	256.487
ENSG00000005073	1104.61	-0.635887	0.0838129	-7.58698	3.27446e-14	4.99209e-13	chr7	27181157	27185232	-	HOXA11	protein_coding	In vertebrates, the genes encoding the class of transcription factors called homeobox genes are found in clusters named A, B, C, and D on four separate chromosomes. Expression of these proteins is spatially and temporally regulated during embryonic development. This gene is part of the A cluster on chromosome 7 and encodes a DNA-binding transcription factor which may regulate gene expression, mor…	3207	GO:0005654	nucleoplasm	GO:0003677, GO:0000981	DNA binding, DNA-binding transcription factor activity, RNA polymerase II-specific	GO:0001501, GO:0001656, GO:0001658, GO:0001759, GO:0002063, GO:0006357, GO:0007283, GO:0007338, GO:0007501, GO:0008584, GO:0009653, GO:0009952, GO:0009953, GO:0009954, GO:0010720, GO:0030326, GO:0030850, GO:0032332, GO:0033574, GO:0035115, GO:0042733, GO:0043627, GO:0045893, GO:0048589, GO:0048856, GO:0060065, GO:0060272, GO:0060351, GO:1902761	skeletal system development, metanephros development, branching involved in ureteric bud morphogenesis, organ induction, chondrocyte development, regulation of transcription by RNA polymerase II, spermatogenesis, single fertilization, mesodermal cell fate specification, male gonad development, anatomical structure morphogenesis, anterior/posterior pattern specification, dorsal/ventral pattern for…	1295.29	1401.48	1335.94	855.862	917.446	821.666
ENSG00000005075	282.398	0.411387	0.147537	2.78836	0.0052975	0.0230835	chr7	102473128	102478922	-	POLR2J	protein_coding	DNA-dependent RNA polymerase catalyzes the transcription of DNA into RNA using the four ribonucleoside triphosphates as substrates. Component of RNA polymerase II which synthesizes mRNA precursors and many functional non-coding RNAs. Pol II is the central component of the basal RNA polymerase II transcription machinery. It is composed of mobile elements that move relative to each other. RPB11 is …	5439	GO:0005665	RNA polymerase II, core complex	GO:0003677, GO:0046983, GO:0001055	DNA binding, protein dimerization activity, RNA polymerase II activity	GO:0006366	transcription by RNA polymerase II	234.455	270.919	221.4	286.271	363.573	317.771
ENSG00000005100	339.711	0.654508	0.143448	4.56268	5.05044e-06	3.74554e-05	chr17	5440917	5468982	-	DHX33	protein_coding	RNA helicase	56919	GO:0005730	nucleolus	GO:0005524, GO:0140603, GO:0003724	ATP binding, ATP hydrolysis activity, RNA helicase activity	GO:0006413, GO:0032481, GO:0043410, GO:0045943, GO:0045943, GO:0051092, GO:1900227	translational initiation, positive regulation of type I interferon production, positive regulation of MAPK cascade, positive regulation of transcription by RNA polymerase I, positive regulation of transcription by RNA polymerase I, positive regulation of NF-kappaB transcription factor activity, positive regulation of NLRP3 inflammasome complex assembly	283.87	245.737	262.853	483.021	348.549	414.237
ENSG00000005108	8.73359	-0.333211	0.75345	-0.442247	0.65831	0.918012	chr7	11370365	11832198	-	THSD7A	protein_coding	The protein encoded by this gene is found almost exclusively in endothelial cells from placenta and umbilical cord. The encoded protein appears to interact with alpha(V)beta(3) integrin and paxillin to inhibit endothelial cell migration and tube formation. This protein may be involved in cytoskeletal organization. Variations in this gene may be associated with low bone mineral density in osteopor…	221981	GO:0016021	integral component of membrane	GO:0005515	protein binding	GO:0001525, GO:0030036, GO:0030154	angiogenesis, actin cytoskeleton organization, cell differentiation	15.7705	7.81496	5.65276	3.935	9.0142	10.2141
ENSG00000005156	401.635	0.612703	0.127097	4.82076	1.43012e-06	1.14342e-05	chr17	34980512	35009743	+	LIG3	protein_coding	This gene is a member of the DNA ligase family. Each member of this family encodes a protein that catalyzes the joining of DNA ends but they each have a distinct role in DNA metabolism. The protein encoded by this gene is involved in excision repair and is located in both the mitochondria and nucleus, with translation initiation from the upstream start codon allowing for transport to the mitochon…	3980	GO:0005634, GO:0005654, GO:0005654, GO:0005739, GO:0070421	nucleus, nucleoplasm, nucleoplasm, mitochondrion, DNA ligase III-XRCC1 complex	GO:0003677, GO:0008270	DNA binding, zinc ion binding	GO:0006281	DNA repair	367.979	285.68	300.538	507.615	474.748	473.252
ENSG00000005175	383.214	0.285594	0.124772	2.28893	0.0220833	0.0809701	chr12	47661249	47706030	-	RPAP3	protein_coding	Forms an interface between the RNA polymerase II enzyme and chaperone/scaffolding protein, suggesting that it is required to connect RNA polymerase II to regulators of protein complex formation.	79657	GO:0005829, GO:0097255	cytosol, R2TP complex	GO:0005515	protein binding	GO:0050821	protein stabilization	384.801	321.282	330.686	393.5	428.675	440.34
ENSG00000005187	38.8871	0.0451789	0.390786	0.11561	0.907961	0.963547	chr16	20610243	20797581	+	ACSM3	protein_coding	Enables butyrate-CoA ligase activity. Predicted to be involved in acyl-CoA metabolic process and fatty acid biosynthetic process. Located in mitochondrion. Implicated in IgA glomerulonephritis. Biomarker of ulcerative colitis. [provided by Alliance of Genome Resources, Apr 2022]	6296	GO:0005739, GO:0005759	mitochondrion, mitochondrial matrix	GO:0004321, GO:0005524, GO:0015645, GO:0018729, GO:0043759, GO:0046872, GO:0047760, GO:0050218	fatty-acyl-CoA synthase activity, ATP binding, fatty acid ligase activity, propionate CoA-transferase activity, methylbutanoate-CoA ligase activity, metal ion binding, butyrate-CoA ligase activity, propionate-CoA ligase activity	GO:0006633, GO:0006637, GO:0008217, GO:0042632	fatty acid biosynthetic process, acyl-CoA metabolic process, regulation of blood pressure, cholesterol homeostasis	41.0034	24.3132	49.9327	50.1712	44.0694	23.8328
ENSG00000005189	69.9591	1.75197	0.284576	6.15644	7.43998e-10	8.19677e-09	chr16	20806429	20849665	+	REXO5	protein_coding	Predicted to enable exonuclease activity. Predicted to be involved in nucleic acid phosphodiester bond hydrolysis. Located in nucleolus. [provided by Alliance of Genome Resources, Apr 2022]	81691	GO:0005634, GO:0005730, GO:0070062	nucleus, nucleolus, extracellular exosome	GO:0003723, GO:0004527	RNA binding, exonuclease activity			31.5411	40.8115	23.5532	109.196	118.186	96.4663
ENSG00000005194	309.41	0.403801	0.140298	2.87817	0.00399995	0.0179091	chr16	57428187	57447420	-	CIAPIN1	protein_coding	CIAPIN1 is a cytokine-induced inhibitor of apoptosis with no relation to apoptosis regulatory molecules of the BCL2 (MIM 151430) or CASP (see MIM 147678) families. Expression of CIAPIN1 is dependent on growth factor stimulation (Shibayama et al., 2004 [PubMed 14970183]).[supplied by OMIM, Mar 2008].	57019	GO:0005737	cytoplasm	GO:0051537, GO:0051539	2 iron, 2 sulfur cluster binding, 4 iron, 4 sulfur cluster binding	GO:0016226	iron-sulfur cluster assembly	256.534	242.264	300.538	324.637	388.612	343.874
ENSG00000005206	597.276	-0.083923	0.100722	-0.833218	0.404722	0.74952	chr19	2328615	2355095	+	SPPL2B	protein_coding	This gene encodes a member of the GXGD family of aspartic proteases. The GXGD proteases are transmembrane proteins with two conserved catalytic motifs localized within the membrane-spanning regions. This enzyme localizes to endosomes, lysosomes, and the plasma membrane. It cleaves the transmembrane domain of tumor necrosis factor alpha to release the intracellular domain, which triggers cytokine …	56928	GO:0015629, GO:0005813, GO:0016021, GO:0005654, GO:0005886	actin cytoskeleton, centrosome, integral component of membrane, nucleoplasm, plasma membrane	GO:0042500	aspartic endopeptidase activity, intramembrane cleaving	GO:0031293	membrane protein intracellular domain proteolysis	582.459	601.752	659.488	582.38	579.914	577.663
ENSG00000005238	555.57	0.519046	0.109296	4.74899	2.04431e-06	1.6013e-05	chr9	35104112	35116341	-	FAM214B	protein_coding	Protein FAM214B	80256	GO:0005634	nucleus	GO:0005515	protein binding			492.041	474.976	403.23	655.177	635.001	672.994
ENSG00000005243	822.916	0.255225	0.0941488	2.71087	0.00671071	0.0284791	chr17	48026167	48038030	-	COPZ2	protein_coding	The zeta subunit may be involved in regulating the coat assembly and, hence, the rate of biosynthetic protein transport due to its association-dissociation properties with the coatomer complex.	51226	GO:0030126, GO:0000139	COPI vesicle coat, Golgi membrane			GO:0015031, GO:0006890	protein transport, retrograde vesicle-mediated transport, Golgi to endoplasmic reticulum	700.212	725.055	825.303	880.456	914.441	892.029
ENSG00000005249	272.974	-0.268031	0.15637	-1.71409	0.086513	0.253371	chr7	107044705	107161811	+	PRKAR2B	protein_coding	cAMP is a signaling molecule important for a variety of cellular functions. cAMP exerts its effects by activating the cAMP-dependent protein kinase, which transduces the signal through phosphorylation of different target proteins. The inactive kinase holoenzyme is a tetramer composed of two regulatory and two catalytic subunits. cAMP causes the dissociation of the inactive holoenzyme into a dimer…	5577	GO:0005737, GO:0005813, GO:0005829, GO:0005829, GO:0005886, GO:0005952, GO:0043025, GO:0043197, GO:0043198, GO:0048471, GO:0070062, GO:0097546, GO:0098978	cytoplasm, centrosome, cytosol, cytosol, plasma membrane, cAMP-dependent protein kinase complex, neuronal cell body, dendritic spine, dendritic shaft, perinuclear region of cytoplasm, extracellular exosome, ciliary base, glutamatergic synapse	GO:0004862, GO:0004862, GO:0005515, GO:0008603, GO:0019904, GO:0030552, GO:0031625, GO:0034236, GO:0034236	cAMP-dependent protein kinase inhibitor activity, cAMP-dependent protein kinase inhibitor activity, protein binding, cAMP-dependent protein kinase regulator activity, protein domain specific binding, cAMP binding, ubiquitin protein ligase binding, protein kinase A catalytic subunit binding, protein kinase A catalytic subunit binding	GO:0006631, GO:0007612, GO:0035556, GO:0050804, GO:0097332, GO:2000480, GO:2000480	fatty acid metabolic process, learning, intracellular signal transduction, modulation of chemical synaptic transmission, response to antipsychotic drug, negative regulation of cAMP-dependent protein kinase activity, negative regulation of cAMP-dependent protein kinase activity	297.538	313.467	284.522	299.06	242.382	200.877
ENSG00000005302	393.505	0.131123	0.129521	1.01236	0.311365	0.6404	chrX	11758159	11775772	+	MSL3	protein_coding	This gene encodes a nuclear protein that is similar to the product of the Drosophila male-specific lethal-3 gene. The Drosophila protein plays a critical role in a dosage-compensation pathway, which equalizes X-linked gene expression in males and females. Thus, the human protein is thought to play a similar function in chromatin remodeling and transcriptional regulation, and it has been found as …	10943	GO:0072487	MSL complex	GO:0003677	DNA binding	GO:0006325, GO:0006355	chromatin organization, regulation of transcription, DNA-templated	337.49	381.197	406.999	396.451	373.589	465.308
ENSG00000005339	1948.24	-0.489681	0.0909302	-5.38524	7.23484e-08	6.54374e-07	chr16	3725054	3880713	-	CREBBP	protein_coding	Histone acetyltransferase	1387	GO:0005634	nucleus	GO:0004402	histone acetyltransferase activity	GO:0006355	regulation of transcription, DNA-templated	2387.66	2320.18	2120.73	1865.19	1478.33	1517.36
ENSG00000005379	56.4762	-1.04359	0.303741	-3.43577	0.000590865	0.00315107	chr17	58301228	58328795	-	TSPOAP1	protein_coding	Enables benzodiazepine receptor binding activity. Predicted to be involved in regulation of presynaptic cytosolic calcium ion concentration. Located in mitochondrion. [provided by Alliance of Genome Resources, Apr 2022]	9256	GO:0005737, GO:0005739, GO:0005739, GO:0005829, GO:0044305, GO:0098978	cytoplasm, mitochondrion, mitochondrion, cytosol, calyx of Held, glutamatergic synapse	GO:0005515, GO:0030156, GO:0030156, GO:0099626	protein binding, benzodiazepine receptor binding, benzodiazepine receptor binding, voltage-gated calcium channel activity involved in regulation of presynaptic cytosolic calcium levels	GO:0007274, GO:0008150, GO:0099509	neuromuscular synaptic transmission, biological_process, regulation of presynaptic cytosolic calcium ion concentration	64.1336	77.2813	86.6756	29.5125	46.0726	35.1818
ENSG00000005381	0.327916	1.91707	4.04405	0.474048	0.635466	0.909914	chr17	58269855	58280935	-	MPO	protein_coding	Myeloperoxidase (MPO) is a heme protein synthesized during myeloid differentiation that constitutes the major component of neutrophil azurophilic granules. Produced as a single chain precursor, myeloperoxidase is subsequently cleaved into a light and heavy chain. The mature myeloperoxidase is a tetramer composed of 2 light chains and 2 heavy chains. This enzyme produces hypohalous acids central t…	4353	GO:0005576, GO:0005615, GO:0005615, GO:0005615, GO:0005634, GO:0005654, GO:0005764, GO:0030141, GO:0035578, GO:0042582, GO:0043231, GO:0070062, GO:0097013	extracellular region, extracellular space, extracellular space, extracellular space, nucleus, nucleoplasm, lysosome, secretory granule, azurophil granule lumen, azurophil granule, intracellular membrane-bounded organelle, extracellular exosome, phagocytic vesicle lumen	GO:0020037, GO:0004601	heme binding, peroxidase activity	GO:0006952, GO:0002149, GO:0006979	defense response, hypochlorous acid biosynthetic process, response to oxidative stress	0	0	0	1.9675	0	0
ENSG00000005436	235.121	0.186354	0.149899	1.2432	0.213796	0.498713	chr2	75652000	75710985	-	GCFC2	protein_coding	The first mRNA transcript isolated for this gene was part of an artificial chimera derived from two distinct gene transcripts and a primer used in the cloning process (see Genbank accession M29204). A positively charged amino terminus present only in the chimera was determined to bind GC-rich DNA, thus mistakenly thought to identify a transcription factor gene. [provided by RefSeq, Jul 2008].	6936	GO:0005634	nucleus	GO:0003677	DNA binding	GO:0000398	mRNA splicing, via spliceosome	246.021	200.584	213.863	240.035	259.409	250.812
ENSG00000005448	164.005	0.686044	0.178304	3.84761	0.000119275	0.000717461	chr2	74421678	74425755	+	WDR54	protein_coding	When cross-linked to form dimers and trimers, it has a regulatory effect on ERK signaling pathway activity in response to EGF stimulation. Colocalizes with the EGF receptor in WDR54-specific vesicle where it sustains the internalization and controls the degradation of the EGF receptor after EGF stimulation.	84058	GO:0031982	vesicle	GO:0042803	protein homodimerization activity	GO:0002091, GO:0042058, GO:0043408	negative regulation of receptor internalization, regulation of epidermal growth factor receptor signaling pathway, regulation of MAPK cascade	130.37	128.513	118.708	214.457	218.344	173.639
ENSG00000005469	191.518	0.279687	0.168564	1.65923	0.0970686	0.277859	chr7	87345664	87399794	+	CROT	protein_coding	This gene encodes a member of the carnitine/choline acetyltransferase family. The encoded protein converts 4,8-dimethylnonanoyl-CoA to its corresponding carnitine ester. This transesterification occurs in the peroxisome and is necessary for transport of medium- and long- chain acyl-CoA molecules out of the peroxisome to the cytosol and mitochondria. The protein thus plays a role in lipid metaboli…	54677	GO:0043231	intracellular membrane-bounded organelle	GO:0016746	acyltransferase activity	GO:0006091, GO:0006631, GO:0006635, GO:0009437, GO:0015908, GO:0015936, GO:0033540, GO:0051791	generation of precursor metabolites and energy, fatty acid metabolic process, fatty acid beta-oxidation, carnitine metabolic process, fatty acid transport, coenzyme A metabolic process, fatty acid beta-oxidation using acyl-CoA oxidase, medium-chain fatty acid metabolic process	159.808	189.296	169.583	187.896	239.377	203.147
ENSG00000005471	1.94232	0.624997	1.54297	0.40506	0.685434	0.920368	chr7	87401696	87480435	-	ABCB4	protein_coding	The membrane-associated protein encoded by this gene is a member of the superfamily of ATP-binding cassette (ABC) transporters. ABC proteins transport various molecules across extra- and intra-cellular membranes. ABC genes are divided into seven distinct subfamilies (ABC1, MDR/TAP, MRP, ALD, OABP, GCN20, White). This protein is a member of the MDR/TAP subfamily. Members of the MDR/TAP subfamily a…	5244	GO:0016021	integral component of membrane	GO:0005515, GO:0005524, GO:0005548, GO:0016887, GO:0042626, GO:0042626, GO:0042626, GO:0090554, GO:0090554, GO:0090554, GO:0099038, GO:0140359	protein binding, ATP binding, phospholipid transporter activity, ATP hydrolysis activity, ATPase-coupled transmembrane transporter activity, ATPase-coupled transmembrane transporter activity, ATPase-coupled transmembrane transporter activity, phosphatidylcholine floppase activity, phosphatidylcholine floppase activity, phosphatidylcholine floppase activity, ceramide floppase activity, ABC-type tr…	GO:0006629, GO:0032376, GO:0032376, GO:0032782, GO:0045332, GO:0045332, GO:0045332, GO:0055085, GO:0055088, GO:0061092, GO:0099040, GO:1901557, GO:1903413, GO:2001140, GO:2001140	lipid metabolic process, positive regulation of cholesterol transport, positive regulation of cholesterol transport, bile acid secretion, phospholipid translocation, phospholipid translocation, phospholipid translocation, transmembrane transport, lipid homeostasis, positive regulation of phospholipid translocation, ceramide translocation, response to fenofibrate, cellular response to bile acid, p…	0	1.73666	2.82638	2.95125	3.00473	1.1349
ENSG00000005483	1071.97	-0.305134	0.087169	-3.50049	0.000464399	0.00252174	chr7	104940943	105115019	+	KMT2E	protein_coding	This gene is a member of the myeloid/lymphoid or mixed-lineage leukemia (MLL) family and encodes a protein with an N-terminal PHD zinc finger and a central SET domain. Overexpression of the protein inhibits cell cycle progression. Alternate transcriptional splice variants have been characterized. [provided by RefSeq, Jul 2008].	55904	GO:0000785, GO:0000791, GO:0005634, GO:0005654, GO:0005737, GO:0005813, GO:0005886, GO:0016604, GO:0016607, GO:0032991, GO:0034967, GO:0070210	chromatin, euchromatin, nucleus, nucleoplasm, cytoplasm, centrosome, plasma membrane, nuclear body, nuclear speck, protein-containing complex, Set3 complex, Rpd3L-Expanded complex	GO:0003713, GO:0005515, GO:0019899, GO:0035064, GO:0035064, GO:0035064, GO:0046872, GO:0140938	transcription coactivator activity, protein binding, enzyme binding, methylated histone binding, methylated histone binding, methylated histone binding, metal ion binding, histone H3 methyltransferase activity	GO:0002446, GO:0006306, GO:0006325, GO:0006355, GO:0007049, GO:0030218, GO:0042119, GO:0045893, GO:1900087	neutrophil mediated immunity, DNA methylation, chromatin organization, regulation of DNA-templated transcription, cell cycle, erythrocyte differentiation, neutrophil activation, positive regulation of DNA-templated transcription, positive regulation of G1/S transition of mitotic cell cycle	1233.26	1186.14	1136.2	1040.81	901.42	934.02
ENSG00000005486	611.484	-0.429739	0.125313	-3.42933	0.000605069	0.00322111	chr7	75842602	75888926	+	RHBDD2	protein_coding	The protein encoded by this gene is a member of the rhomboid family of membrane-bound proteases and is overexpressed in some breast cancers. Members of this family are involved in intramembrane proteolysis. In mouse, the orthologous protein associates with the Golgi body. [provided by RefSeq, Sep 2016].	57414	GO:0000139, GO:0000839, GO:0005654, GO:0005794, GO:0048471	Golgi membrane, Hrd1p ubiquitin ligase ERAD-L complex, nucleoplasm, Golgi apparatus, perinuclear region of cytoplasm	GO:0004252, GO:0051787, GO:1990381	serine-type endopeptidase activity, misfolded protein binding, ubiquitin-specific protease binding	GO:0030433, GO:0030968	ubiquitin-dependent ERAD pathway, endoplasmic reticulum unfolded protein response	624.514	738.08	743.338	493.842	621.98	447.15
ENSG00000005513	33.1603	0.0398273	0.386699	0.102993	0.917968	0.968942	chr16	981770	986979	+	SOX8	protein_coding	Transcription factor that may play a role in central nervous system, limb and facial development. May be involved in male sex determination. Binds the consensus motif 5'-[AT][AT]CAA[AT]G-3' (By similarity).	30812	GO:0000785, GO:0005737, GO:0005634, GO:0005667	chromatin, cytoplasm, nucleus, transcription regulator complex	GO:0003677, GO:0000981, GO:0000978, GO:1990837	DNA binding, DNA-binding transcription factor activity, RNA polymerase II-specific, RNA polymerase II cis-regulatory region sequence-specific DNA binding, sequence-specific double-stranded DNA binding	GO:0060612, GO:0060018, GO:0045165, GO:0048469, GO:0048484, GO:0045444, GO:0001701, GO:0008584, GO:0072289, GO:0061138, GO:0002009, GO:0043066, GO:0045662, GO:0046533, GO:0000122, GO:0045892, GO:0014032, GO:0001755, GO:0048709, GO:0001649, GO:0007422, GO:0090190, GO:0010628, GO:0014015, GO:0090184, GO:0033690, GO:0045944, GO:0045893, GO:0010817, GO:0006357, GO:0072034, GO:0060041, GO:0060221, GO:…	adipose tissue development, astrocyte fate commitment, cell fate commitment, cell maturation, enteric nervous system development, fat cell differentiation, in utero embryonic development, male gonad development, metanephric nephron tubule formation, morphogenesis of a branching epithelium, morphogenesis of an epithelium, negative regulation of apoptotic process, negative regulation of myoblast di…	22.0788	40.8115	34.8587	33.4475	28.0442	39.7214
ENSG00000005700	976.263	0.0986477	0.0962241	1.02519	0.305275	0.632539	chr6	82169986	82247754	-	IBTK	protein_coding	Bruton tyrosine kinase (BTK) is a protein tyrosine kinase that is expressed in B cells, macrophages, and neutrophils. The protein encoded by this gene binds to BTK and downregulates BTK's kinase activity. In addition, the encoded protein disrupts BTK-mediated calcium mobilization and negatively regulates the activation of nuclear factor-kappa-B-driven transcription. This gene has a pseudogene on …	25998	GO:0005654, GO:0005654, GO:0005737, GO:0005737, GO:0016020	nucleoplasm, nucleoplasm, cytoplasm, cytoplasm, membrane	GO:0019901, GO:0019901, GO:0030292, GO:0030292	protein kinase binding, protein kinase binding, protein tyrosine kinase inhibitor activity, protein tyrosine kinase inhibitor activity	GO:0001933, GO:0001933, GO:0051209	negative regulation of protein phosphorylation, negative regulation of protein phosphorylation, release of sequestered calcium ion into cytosol	986.185	951.689	891.251	1115.57	899.417	1013.46
ENSG00000005801	217.972	-0.0951678	0.166063	-0.573084	0.566588	0.88522	chr11	3339261	3379222	-	ZNF195	protein_coding	This gene encodes a protein belonging to the Krueppel C2H2-type zinc-finger protein family. These family members are transcription factors that are implicated in a variety of cellular processes. This gene is located near the centromeric border of chromosome 11p15.5, next to an imprinted domain that is associated with maternal-specific loss of heterozygosity in Wilms' tumors. Alternative splicing …	7748	GO:0005634	nucleus	GO:0046872	metal ion binding	GO:0006355	regulation of transcription, DNA-templated	219.736	216.214	240.242	224.295	239.377	167.965
ENSG00000005810	1425.43	-0.757643	0.10761	-7.04066	1.91331e-12	2.59503e-11	chr13	77042474	77327094	-	MYCBP2	protein_coding	This gene encodes an E3 ubiquitin-protein ligase and member of the PHR (Phr1/MYCBP2, highwire and RPM-1) family of proteins. The encoded protein plays a role in axon guidance and synapse formation in the developing nervous system. In mammalian cells, this protein regulates the cAMP and mTOR signaling pathways, and may additionally regulate autophagy. Reduced expression of this gene has been obser…	23077	GO:0005634, GO:0005634, GO:0005654, GO:0005737, GO:0005829, GO:0005886, GO:0015630, GO:0016020, GO:0030424, GO:0043231	nucleus, nucleus, nucleoplasm, cytoplasm, cytosol, plasma membrane, microtubule cytoskeleton, membrane, axon, intracellular membrane-bounded organelle	GO:0005085, GO:0005515, GO:0008270, GO:0031267, GO:0042802, GO:0061630, GO:0061630	guanyl-nucleotide exchange factor activity, protein binding, zinc ion binding, small GTPase binding, identical protein binding, ubiquitin protein ligase activity, ubiquitin protein ligase activity	GO:0007411, GO:0008582, GO:0016567, GO:0016567, GO:0021785, GO:0021952, GO:0031398, GO:0032880, GO:0032922, GO:0042177, GO:0050905, GO:0051493, GO:0070936, GO:1902667	axon guidance, regulation of synaptic assembly at neuromuscular junction, protein ubiquitination, protein ubiquitination, branchiomotor neuron axon guidance, central nervous system projection neuron axonogenesis, positive regulation of protein ubiquitination, regulation of protein localization, circadian regulation of gene expression, negative regulation of protein catabolic process, neuromuscula…	2100.64	1742.74	1531.9	1168.69	964.52	1044.11
ENSG00000005812	1117.69	-0.481594	0.0827093	-5.82273	5.78951e-09	5.88131e-08	chr13	76992598	77027195	-	FBXL3	protein_coding	This gene encodes a member of the F-box protein family which is characterized by an approximately 40 amino acid motif, the F-box. The F-box proteins constitute one of the four subunits of ubiquitin protein ligase complex called SCFs (SKP1-cullin-F-box), which function in phosphorylation-dependent ubiquitination. The F-box proteins are divided into 3 classes: Fbws containing WD-40 domains, Fbls co…	26224	GO:0016604	nuclear body	GO:0004842, GO:0004842, GO:0005515	ubiquitin-protein transferase activity, ubiquitin-protein transferase activity, protein binding	GO:0016567, GO:0016567, GO:0016567, GO:0031146, GO:0031146, GO:0031648, GO:0042752, GO:0043153, GO:0043153, GO:0048511	protein ubiquitination, protein ubiquitination, protein ubiquitination, SCF-dependent proteasomal ubiquitin-dependent protein catabolic process, SCF-dependent proteasomal ubiquitin-dependent protein catabolic process, protein destabilization, regulation of circadian rhythm, entrainment of circadian clock by photoperiod, entrainment of circadian clock by photoperiod, rhythmic process	1237.46	1368.49	1300.13	915.871	910.435	973.742
ENSG00000005844	0.311651	0.126194	3.89937	0.0323626	0.974183	0.9853	chr16	30472658	30523567	+	ITGAL	protein_coding	ITGAL encodes the integrin alpha L chain. Integrins are heterodimeric integral membrane proteins composed of an alpha chain and a beta chain. This I-domain containing alpha integrin combines with the beta 2 chain (ITGB2) to form the integrin lymphocyte function-associated antigen-1 (LFA-1), which is expressed on all leukocytes. LFA-1 plays a central role in leukocyte intercellular adhesion throug…	3683	GO:0005886, GO:0008305, GO:0008305, GO:0009897, GO:0009986, GO:0009986, GO:0016020, GO:0034687, GO:0035579, GO:0070062	plasma membrane, integrin complex, integrin complex, external side of plasma membrane, cell surface, cell surface, membrane, integrin alphaL-beta2 complex, specific granule membrane, extracellular exosome	GO:0005178, GO:0005515, GO:0030369, GO:0046872, GO:0050839, GO:0050839	integrin binding, protein binding, ICAM-3 receptor activity, metal ion binding, cell adhesion molecule binding, cell adhesion molecule binding	GO:0002291, GO:0006909, GO:0006954, GO:0007155, GO:0007157, GO:0007159, GO:0007160, GO:0007160, GO:0007165, GO:0007229, GO:0033627, GO:0035683, GO:0043113, GO:0098609, GO:0098609	T cell activation via T cell receptor contact with antigen bound to MHC molecule on antigen presenting cell, phagocytosis, inflammatory response, cell adhesion, heterophilic cell-cell adhesion via plasma membrane cell adhesion molecules, leukocyte cell-cell adhesion, cell-matrix adhesion, cell-matrix adhesion, signal transduction, integrin-mediated signaling pathway, cell adhesion mediated by int…	0	0.868329	0	0	1.00158	0
ENSG00000005882	659.567	-0.13139	0.105634	-1.24382	0.213567	0.498256	chr17	50094737	50112152	+	PDK2	protein_coding	Protein-serine/threonine kinase	5164	GO:0005829, GO:0005759, GO:0005739, GO:0005654	cytosol, mitochondrial matrix, mitochondrion, nucleoplasm	GO:0005524, GO:0004672	ATP binding, protein kinase activity	GO:0006006, GO:0006111, GO:0006468, GO:0006885, GO:0008286, GO:0010510, GO:0010510, GO:0010565, GO:0010906, GO:0010906, GO:0016310, GO:0031670, GO:0034614, GO:0042593, GO:0050848, GO:0072332	glucose metabolic process, regulation of gluconeogenesis, protein phosphorylation, regulation of pH, insulin receptor signaling pathway, regulation of acetyl-CoA biosynthetic process from pyruvate, regulation of acetyl-CoA biosynthetic process from pyruvate, regulation of cellular ketone metabolic process, regulation of glucose metabolic process, regulation of glucose metabolic process, phosphory…	635.027	758.92	674.562	668.949	640.008	579.932
ENSG00000005884	1924.73	1.64683	0.0887655	18.5525	7.77806e-77	7.57921e-75	chr17	50055968	50090481	+	ITGA3	protein_coding	The gene encodes a member of the integrin alpha chain family of proteins. Integrins are heterodimeric integral membrane proteins composed of an alpha chain and a beta chain that function as cell surface adhesion molecules. The encoded preproprotein is proteolytically processed to generate light and heavy chains that comprise the alpha 3 subunit. This subunit joins with a beta 1 subunit to form an…	3675	GO:0008305	integrin complex	GO:0001968, GO:0002020, GO:0005178, GO:0005515, GO:0005518, GO:0019904, GO:0043236, GO:0046872, GO:0046982	fibronectin binding, protease binding, integrin binding, protein binding, collagen binding, protein domain specific binding, laminin binding, metal ion binding, protein heterodimerization activity	GO:0007155, GO:0007229	cell adhesion, integrin-mediated signaling pathway	1065.04	809.283	924.226	2951.25	2938.63	2859.94
ENSG00000005889	487.326	-0.414841	0.11654	-3.55964	0.000371364	0.00205661	chrX	24149173	24216255	+	ZFX	protein_coding	This gene on the X chromosome is structurally similar to a related gene on the Y chromosome. It encodes a member of the krueppel C2H2-type zinc-finger protein family. The full-length protein contains an acidic transcriptional activation domain (AD), a nuclear localization sequence (NLS) and a DNA binding domain (DBD) consisting of 13 C2H2-type zinc fingers. Studies in mouse embryonic and adult he…	7543	GO:0005730, GO:0005654	nucleolus, nucleoplasm	GO:0003677, GO:0046872	DNA binding, metal ion binding	GO:0006355	regulation of transcription, DNA-templated	580.356	599.147	490.848	421.045	395.623	436.935
ENSG00000005893	4683.79	-0.859144	0.0667779	-12.8657	7.01997e-38	2.75582e-36	chrX	120426148	120469365	-	LAMP2	protein_coding	The protein encoded by this gene is a member of a family of membrane glycoproteins. This glycoprotein provides selectins with carbohydrate ligands. It may play a role in tumor cell metastasis. It may also function in the protection, maintenance, and adhesion of the lysosome. Alternative splicing of this gene results in multiple transcript variants encoding distinct proteins. [provided by RefSeq, …	3920	GO:0016021, GO:0005765	integral component of membrane, lysosomal membrane	GO:0005515, GO:0008200, GO:0019899, GO:0019904	protein binding, ion channel inhibitor activity, enzyme binding, protein domain specific binding	GO:0006605, GO:0007042, GO:0009267, GO:0009267, GO:0017038, GO:0031647, GO:0046716, GO:0050821, GO:0061684, GO:0061684, GO:0061684, GO:0061740, GO:0061740, GO:0061740, GO:0097352, GO:0097352, GO:1905146	protein targeting, lysosomal lumen acidification, cellular response to starvation, cellular response to starvation, protein import, regulation of protein stability, muscle cell cellular homeostasis, protein stabilization, chaperone-mediated autophagy, chaperone-mediated autophagy, chaperone-mediated autophagy, protein targeting to lysosome involved in chaperone-mediated autophagy, protein targeti…	6149.46	5634.59	6332.97	3494.28	3190.03	3301.42
ENSG00000005961	5.41336	-1.08683	0.928354	-1.17071	0.241717	0.542075	chr17	44372180	44389649	-	ITGA2B	protein_coding	This gene encodes a member of the integrin alpha chain family of proteins. The encoded preproprotein is proteolytically processed to generate light and heavy chains that associate through disulfide linkages to form a subunit of the alpha-IIb/beta-3 integrin cell adhesion receptor. This receptor plays a crucial role in the blood coagulation system, by mediating platelet aggregation. Mutations in t…	3674	GO:0008305	integrin complex	GO:0005178, GO:0005515, GO:0042802, GO:0046872, GO:0050840, GO:0060090, GO:0070051	integrin binding, protein binding, identical protein binding, metal ion binding, extracellular matrix binding, molecular adaptor activity, fibrinogen binding	GO:0007155, GO:0007229	cell adhesion, integrin-mediated signaling pathway	8.41096	5.20998	8.47914	1.9675	5.00789	3.40469
ENSG00000006007	1397.37	-0.219131	0.076342	-2.87039	0.0040997	0.0183284	chr16	19501693	19522123	-	GDE1	protein_coding	Predicted to enable glycerophosphodiester phosphodiesterase activity; glycerophosphoinositol glycerophosphodiesterase activity; and lysophospholipase activity. Predicted to be involved in N-acylethanolamine metabolic process; ethanolamine metabolic process; and phospholipid metabolic process. Predicted to be located in plasma membrane. [provided by Alliance of Genome Resources, Apr 2022]	51573	GO:0005886, GO:0005886, GO:0005886, GO:0016020, GO:0030659	plasma membrane, plasma membrane, plasma membrane, membrane, cytoplasmic vesicle membrane	GO:0008081	phosphoric diester hydrolase activity	GO:0006629	lipid metabolic process	1440.38	1523.92	1544.14	1255.26	1270	1350.53
ENSG00000006015	450.825	-0.211893	0.118193	-1.79277	0.0730099	0.221595	chr19	18588685	18592337	+	REX1BD	protein_coding		55049			GO:0005515	protein binding			440.524	527.076	483.311	393.5	449.709	410.833
ENSG00000006016	1539.78	-0.496083	0.0981881	-5.05237	4.36356e-07	3.67105e-06	chr19	18572220	18607741	-	CRLF1	protein_coding	This gene encodes a member of the cytokine type I receptor family. The protein forms a secreted complex with cardiotrophin-like cytokine factor 1 and acts on cells expressing ciliary neurotrophic factor receptors. The complex can promote survival of neuronal cells. Mutations in this gene result in Crisponi syndrome and cold-induced sweating syndrome. [provided by RefSeq, Oct 2009].	9244	GO:0005576, GO:0005615, GO:0005829, GO:0009897, GO:0043235, GO:0097058, GO:0097058	extracellular region, extracellular space, cytosol, external side of plasma membrane, receptor complex, CRLF-CLCF1 complex, CRLF-CLCF1 complex	GO:0004896, GO:0005125, GO:0005127, GO:0005515, GO:0019955, GO:0019955	cytokine receptor activity, cytokine activity, ciliary neurotrophic factor receptor binding, protein binding, cytokine binding, cytokine binding	GO:0001657, GO:0008284, GO:0019221, GO:0042531, GO:0042531, GO:0043524, GO:2000672	ureteric bud development, positive regulation of cell population proliferation, cytokine-mediated signaling pathway, positive regulation of tyrosine phosphorylation of STAT protein, positive regulation of tyrosine phosphorylation of STAT protein, negative regulation of neuron apoptotic process, negative regulation of motor neuron apoptotic process	1496.1	1941.58	1966.22	1227.72	1286.03	1321.02
ENSG00000006025	230.213	-0.760592	0.150967	-5.03814	4.70084e-07	3.93939e-06	chr17	47807372	47821834	-	OSBPL7	protein_coding	This gene encodes a member of the oxysterol-binding protein (OSBP) family, a group of intracellular lipid receptors. Like most members, the encoded protein contains an N-terminal pleckstrin homology domain and a highly conserved C-terminal OSBP-like sterol-binding domain. Two transcript variants encoding the same isoform have been identified. [provided by RefSeq, Jul 2008].	114881	GO:0005654, GO:0005776, GO:0005789, GO:0005829, GO:0005829, GO:0005829, GO:0005886, GO:0005886, GO:0043231, GO:0097038, GO:0097038	nucleoplasm, autophagosome, endoplasmic reticulum membrane, cytosol, cytosol, cytosol, plasma membrane, plasma membrane, intracellular membrane-bounded organelle, perinuclear endoplasmic reticulum, perinuclear endoplasmic reticulum	GO:0005515, GO:0015248, GO:0015248, GO:0015485, GO:0015485	protein binding, sterol transporter activity, sterol transporter activity, cholesterol binding, cholesterol binding	GO:0006699, GO:0010506, GO:0015918, GO:0071397, GO:1901800	bile acid biosynthetic process, regulation of autophagy, sterol transport, cellular response to cholesterol, positive regulation of proteasomal protein catabolic process	294.384	272.655	301.48	155.432	180.284	177.044
ENSG00000006042	1321.63	-0.18671	0.0867938	-2.15119	0.0314609	0.110035	chr17	32927910	32945106	+	TMEM98	protein_coding	Transmembrane protein 98	26022	GO:0005789, GO:0005576, GO:0016021, GO:0005886	endoplasmic reticulum membrane, extracellular region, integral component of membrane, plasma membrane	GO:0005515	protein binding	GO:0010955, GO:0031642, GO:0045063, GO:0048715, GO:1900181	negative regulation of protein processing, negative regulation of myelination, T-helper 1 cell differentiation, negative regulation of oligodendrocyte differentiation, negative regulation of protein localization to nucleus	1285.83	1552.57	1381.16	1192.3	1282.02	1235.9
ENSG00000006062	287.958	0.527389	0.138773	3.80039	0.000144471	0.000857318	chr17	45263119	45317029	-	MAP3K14	protein_coding	This gene encodes mitogen-activated protein kinase kinase kinase 14, which is a serine/threonine protein-kinase. This kinase binds to TRAF2 and stimulates NF-kappaB activity. It shares sequence similarity with several other MAPKK kinases. It participates in an NF-kappaB-inducing signalling cascade common to receptors of the tumour-necrosis/nerve-growth factor (TNF/NGF) family and to the interleuk…	9020	GO:0001650, GO:0005654, GO:0005829, GO:0005829, GO:0043231	fibrillar center, nucleoplasm, cytosol, cytosol, intracellular membrane-bounded organelle	GO:0004672	protein kinase activity	GO:0000165, GO:0006955, GO:0007249, GO:0007249, GO:0016310, GO:0038061, GO:0038061, GO:0051607, GO:0071260	MAPK cascade, immune response, canonical NF-kappaB signal transduction, canonical NF-kappaB signal transduction, phosphorylation, non-canonical NF-kappaB signal transduction, non-canonical NF-kappaB signal transduction, defense response to virus, cellular response to mechanical stimulus	250.226	227.502	229.879	312.832	330.521	376.786
ENSG00000006118	592.572	-0.707374	0.104191	-6.7892	1.12755e-11	1.44102e-10	chr11	60924460	60937159	+	TMEM132A	protein_coding	This gene encodes a protein that is highly similar to the rat Grp78-binding protein (GBP). Alternatively spliced transcript variants encoding different isoforms have been described. [provided by RefSeq, Jul 2008].	54972	GO:0000139, GO:0005783, GO:0005788, GO:0005789, GO:0005886, GO:0070062	Golgi membrane, endoplasmic reticulum, endoplasmic reticulum lumen, endoplasmic reticulum membrane, plasma membrane, extracellular exosome	GO:0003674, GO:0042803	molecular_function, protein homodimerization activity	GO:0008150, GO:0030177, GO:0042177, GO:0061357	biological_process, positive regulation of Wnt signaling pathway, negative regulation of protein catabolic process, positive regulation of Wnt protein secretion	670.774	758.92	774.428	441.703	447.705	461.903
ENSG00000006125	4355.68	-0.00785154	0.0751554	-0.104471	0.916796	0.968281	chr17	35578046	35726413	+	AP2B1	protein_coding	The protein encoded by this gene is one of two large chain components of the assembly protein complex 2, which serves to link clathrin to receptors in coated vesicles. The encoded protein is found on the cytoplasmic face of coated vesicles in the plasma membrane. Two transcript variants encoding different isoforms have been found for this gene. [provided by RefSeq, Jul 2008].	163	GO:0030117	membrane coat	GO:0005048, GO:0005515, GO:0030276, GO:0030276, GO:0030276, GO:0030276, GO:0035615	signal sequence binding, protein binding, clathrin binding, clathrin binding, clathrin binding, clathrin binding, clathrin adaptor activity	GO:0006886, GO:0016192	intracellular protein transport, vesicle-mediated transport	4875.2	4212.26	4017.23	4513.44	4205.63	4310.34
ENSG00000006194	487.625	-0.38721	0.108827	-3.55804	0.000373635	0.00206728	chr16	3263800	3301401	+	ZNF263	protein_coding	Enables DNA-binding transcription repressor activity, RNA polymerase II-specific and transcription cis-regulatory region binding activity. Involved in negative regulation of transcription by RNA polymerase II and positive regulation of transcription by RNA polymerase II. Located in nucleus. [provided by Alliance of Genome Resources, Apr 2022]	10127	GO:0005634	nucleus	GO:0000976, GO:0000978, GO:0000981, GO:0001227, GO:0003700, GO:0005515, GO:0043565, GO:0046872, GO:1990837	transcription cis-regulatory region binding, RNA polymerase II cis-regulatory region sequence-specific DNA binding, DNA-binding transcription factor activity, RNA polymerase II-specific, DNA-binding transcription repressor activity, RNA polymerase II-specific, DNA-binding transcription factor activity, protein binding, sequence-specific DNA binding, metal ion binding, sequence-specific double-str…	GO:0000122, GO:0000122, GO:0006355, GO:0006357, GO:0045944	negative regulation of transcription by RNA polymerase II, negative regulation of transcription by RNA polymerase II, regulation of DNA-templated transcription, regulation of transcription by RNA polymerase II, positive regulation of transcription by RNA polymerase II	561.431	558.336	537.954	391.532	440.694	435.801
ENSG00000006210	0.18915	1.08797	4.08047	0.266627	0.789756	0.920368	chr16	57372477	57385044	+	CX3CL1	protein_coding	This gene belongs to the CX3C subgroup of chemokines, characterized by the number of amino acids located between the conserved cysteine residues. This is the only member of the CX3C subgroup, which contains three amino acids between cysteine residues, resulting in a Cys-X-X-X-Cys configuration. The encoded protein contains an extended mucin-like stalk with a chemokine domain on top, and exists in…	6376	GO:0005615, GO:0016021	extracellular space, integral component of membrane	GO:0008009	chemokine activity	GO:0019221, GO:0006955, GO:0050902	cytokine-mediated signaling pathway, immune response, leukocyte adhesive activation	0	0	0	0	0	1.1349
ENSG00000006282	1202.62	0.0702359	0.086566	0.811356	0.417161	0.762319	chr17	50543058	50555852	+	SPATA20	protein_coding	Predicted to be involved in carbohydrate metabolic process; cell differentiation; and spermatogenesis. Predicted to be located in extracellular region. [provided by Alliance of Genome Resources, Apr 2022]	64847	GO:0005576	extracellular region			GO:0005975, GO:0007283, GO:0030154	carbohydrate metabolic process, spermatogenesis, cell differentiation	1093.42	1224.34	1200.27	1145.08	1225.93	1326.69
ENSG00000006283	16.5284	-0.570917	0.536303	-1.06454	0.287083	0.609424	chr17	50560715	50627474	+	CACNA1G	protein_coding	Voltage-sensitive calcium channels mediate the entry of calcium ions into excitable cells, and are also involved in a variety of calcium-dependent processes, including muscle contraction, hormone or neurotransmitter release, gene expression, cell motility, cell division, and cell death. This gene encodes a T-type, low-voltage activated calcium channel. The T-type channels generate currents that a…	8913	GO:0005891	voltage-gated calcium channel complex	GO:0008332	low voltage-gated calcium channel activity	GO:0070509	calcium ion import	19.976	24.3132	15.074	17.7075	13.0205	9.07918
ENSG00000006327	1709.12	2.1713	0.0785184	27.6534	2.54325e-168	1.25536e-165	chr16	3018445	3022383	+	TNFRSF12A	protein_coding	Involved in positive regulation of extrinsic apoptotic signaling pathway and regulation of wound healing. Predicted to be located in cell surface and ruffle. Predicted to be active in plasma membrane. [provided by Alliance of Genome Resources, Apr 2022]	51330	GO:0005886	plasma membrane	GO:0005515	protein binding	GO:0043065	positive regulation of apoptotic process	600.332	599.147	663.257	2666.94	2868.52	2856.54
ENSG00000006432	16.1457	1.11176	0.582953	1.90712	0.0565047	0.179525	chr14	70722526	70809534	-	MAP3K9	protein_coding	Enables protein serine/threonine kinase activity. Involved in protein autophosphorylation. [provided by Alliance of Genome Resources, Apr 2022]	4293	GO:0005575	cellular_component	GO:0005524, GO:0004672	ATP binding, protein kinase activity	GO:0000165, GO:0006468, GO:0006915, GO:0043065, GO:0046777	MAPK cascade, protein phosphorylation, apoptotic process, positive regulation of apoptotic process, protein autophosphorylation	5.25685	13.0249	12.2476	34.4312	16.0253	15.8886
ENSG00000006451	1153.32	0.145681	0.0776915	1.87513	0.0607753	0.190381	chr7	39623565	39708120	+	RALA	protein_coding	Small monomeric GTPase	5898	GO:0005886	plasma membrane	GO:0003925, GO:0005525	G protein activity, GTP binding	GO:0007265	Ras protein signal transduction	1090.27	1118.41	1076.85	1223.78	1226.93	1183.7
ENSG00000006453	196.422	0.0812824	0.163093	0.498382	0.618215	0.909914	chr7	98291650	98401090	-	BAIAP2L1	protein_coding	May function as adapter protein. Involved in the formation of clusters of actin bundles. Plays a role in the reorganization of the actin cytoskeleton in response to bacterial infection.	55971	GO:0005912, GO:0005856, GO:0005829, GO:0070062, GO:0005654, GO:0005886	adherens junction, cytoskeleton, cytosol, extracellular exosome, nucleoplasm, plasma membrane	GO:0003779, GO:0098641, GO:0070064	actin binding, cadherin binding involved in cell-cell adhesion, proline-rich region binding	GO:0051764, GO:0051017, GO:0007009, GO:2000251, GO:0030838, GO:0046626, GO:0009617	actin crosslink formation, actin filament bundle assembly, plasma membrane organization, positive regulation of actin cytoskeleton reorganization, positive regulation of actin filament polymerization, regulation of insulin receptor signaling pathway, response to bacterium	212.377	181.481	179.004	182.977	209.33	213.361
ENSG00000006459	106.908	-1.29855	0.237853	-5.45946	4.77588e-08	4.41245e-07	chr7	140084746	140176983	-	KDM7A	protein_coding	Enables histone demethylase activity; methylated histone binding activity; and transition metal ion binding activity. Involved in histone lysine demethylation. Located in nucleolus and nucleoplasm. Implicated in melanoma. [provided by Alliance of Genome Resources, Apr 2022]	80853	GO:0005634, GO:0005654, GO:0005654, GO:0005730	nucleus, nucleoplasm, nucleoplasm, nucleolus	GO:0051213, GO:0046872	dioxygenase activity, metal ion binding	GO:0006338, GO:0006357, GO:0006482, GO:0030901, GO:0045893	chromatin remodeling, regulation of transcription by RNA polymerase II, protein demethylation, midbrain development, positive regulation of DNA-templated transcription	181.887	121.566	152.624	64.9275	50.0789	70.3636
ENSG00000006468	557.509	0.33132	0.154541	2.14389	0.0320419	0.11173	chr7	13891229	13991425	-	ETV1	protein_coding	This gene encodes a member of the ETS (E twenty-six) family of transcription factors. The ETS proteins regulate many target genes that modulate biological processes like cell growth, angiogenesis, migration, proliferation and differentiation. All ETS proteins contain an ETS DNA-binding domain that binds to DNA sequences containing the consensus 5'-CGGA[AT]-3'. The protein encoded by this gene con…	2115	GO:0005634	nucleus	GO:0003700	DNA-binding transcription factor activity	GO:0048935, GO:0006366	peripheral nervous system neuron development, transcription by RNA polymerase II	639.233	395.09	448.452	703.381	518.817	640.082
ENSG00000006530	329.912	0.549895	0.13269	4.14421	3.40983e-05	0.000223975	chr7	141551278	141655244	+	AGK	protein_coding	The protein encoded by this gene is a mitochondrial membrane protein involved in lipid and glycerolipid metabolism. The encoded protein is a lipid kinase that catalyzes the formation of phosphatidic and lysophosphatidic acids. Defects in this gene have been associated with mitochondrial DNA depletion syndrome 10. [provided by RefSeq, Feb 2012].	55750	GO:0005739, GO:0005739, GO:0005741, GO:0005743, GO:0005758, GO:0005829, GO:0031966, GO:0042721, GO:0042721, GO:0043231	mitochondrion, mitochondrion, mitochondrial outer membrane, mitochondrial inner membrane, mitochondrial intermembrane space, cytosol, mitochondrial membrane, TIM22 mitochondrial import inner membrane insertion complex, TIM22 mitochondrial import inner membrane insertion complex, intracellular membrane-bounded organelle	GO:0001729, GO:0004143, GO:0004143, GO:0005515, GO:0005524, GO:0047620, GO:0047620, GO:0102773	ceramide kinase activity, ATP-dependent diacylglycerol kinase activity, ATP-dependent diacylglycerol kinase activity, protein binding, ATP binding, acylglycerol kinase activity, acylglycerol kinase activity, dihydroceramide kinase activity	GO:0045039, GO:0046486, GO:0046513, GO:0046834	protein insertion into mitochondrial inner membrane, glycerolipid metabolic process, ceramide biosynthetic process, lipid phosphorylation	297.538	251.815	254.374	365.955	387.611	422.182
ENSG00000006534	1580.63	-0.494717	0.0707397	-6.99349	2.68136e-12	3.59786e-11	chr11	68008578	68029282	+	ALDH3B1	protein_coding	This gene encodes a member of the aldehyde dehydrogenase protein family. Aldehyde dehydrogenases are a family of isozymes that may play a major role in the detoxification of aldehydes generated by alcohol metabolism and lipid peroxidation. The encoded protein is able to oxidize long-chain fatty aldehydes in vitro, and may play a role in protection from oxidative stress. Alternative splicing resul…	221	GO:0005737, GO:0005737, GO:0005829, GO:0005886, GO:0030667, GO:0031982, GO:0035579, GO:0070062	cytoplasm, cytoplasm, cytosol, plasma membrane, secretory granule membrane, vesicle, specific granule membrane, extracellular exosome	GO:0016491	oxidoreductase activity	GO:0006066, GO:0006068, GO:0006081, GO:0006629, GO:0006979, GO:0030148, GO:0034599, GO:0046185	alcohol metabolic process, ethanol catabolic process, cellular aldehyde metabolic process, lipid metabolic process, response to oxidative stress, sphingolipid biosynthetic process, cellular response to oxidative stress, aldehyde catabolic process	1839.9	1826.96	1880.48	1306.42	1335.1	1294.92
ENSG00000006576	872.73	0.701031	0.0902474	7.76787	7.98146e-15	1.25823e-13	chr7	77798773	77957503	+	PHTF2	protein_coding	Protein PHTF2	57157	GO:0005783, GO:0016021	endoplasmic reticulum, integral component of membrane					655.003	680.77	658.546	1162.79	1030.62	1048.65
ENSG00000006606	2.34554	0.100689	1.46139	0.0688997	0.945069	0.983854	chr7	75769533	75789896	-	CCL26	protein_coding	Chemoattractant for eosinophils and basophils (PubMed:10415065, PubMed:10488147). Acts as a ligand for C-C chemokine receptor CCR3 which triggers Ca(2+) mobilization in eosinophils (PubMed:10415065, PubMed:10488147, PubMed:11425309). Also acts as a ligand for CX3C chemokine receptor CX3CR1, inducing cell chemotaxis (PubMed:20974991).	10344	GO:0005615	extracellular space	GO:0048020, GO:0031728, GO:0008009, GO:0031737, GO:0048018	CCR chemokine receptor binding, CCR3 chemokine receptor binding, chemokine activity, CX3C chemokine receptor binding, receptor ligand activity	GO:0007267, GO:0071346, GO:0071347, GO:0071356, GO:0070098, GO:0006935, GO:0048245, GO:0007186, GO:0006954, GO:0048247, GO:0002548, GO:0030593, GO:0030838, GO:0030335, GO:0050921, GO:0001938, GO:0070374, GO:0043547, GO:0007165, GO:0010818	cell-cell signaling, cellular response to interferon-gamma, cellular response to interleukin-1, cellular response to tumor necrosis factor, chemokine-mediated signaling pathway, chemotaxis, eosinophil chemotaxis, G protein-coupled receptor signaling pathway, inflammatory response, lymphocyte chemotaxis, monocyte chemotaxis, neutrophil chemotaxis, positive regulation of actin filament polymerizati…	2.10274	0	4.71063	0.983749	4.00631	2.26979
ENSG00000006607	666.853	-0.264246	0.101958	-2.59173	0.00954955	0.0389775	chr2	241356285	241494841	+	FARP2	protein_coding	Enables guanyl-nucleotide exchange factor activity. Acts upstream of or within Rac protein signal transduction and neuron remodeling. Located in cytoplasm. [provided by Alliance of Genome Resources, Apr 2022]	9855	GO:0005737, GO:0005829, GO:0005856	cytoplasm, cytosol, cytoskeleton	GO:0005085, GO:0005085, GO:0005085, GO:0008092	guanyl-nucleotide exchange factor activity, guanyl-nucleotide exchange factor activity, guanyl-nucleotide exchange factor activity, cytoskeletal protein binding	GO:0007155, GO:0016322, GO:0016601, GO:0022405, GO:0030036, GO:0030316, GO:0033623, GO:0071526, GO:0071800	cell adhesion, neuron remodeling, Rac protein signal transduction, hair cycle process, actin cytoskeleton organization, osteoclast differentiation, regulation of integrin activation, semaphorin-plexin signaling pathway, podosome assembly	782.219	684.243	716.958	609.925	560.884	646.891
ENSG00000006625	66.4425	0.862277	0.288086	2.99313	0.00276135	0.0128369	chr7	30496621	30504841	-	GGCT	protein_coding	Gamma-glutamylcyclotransferase	79017	GO:0005829, GO:0005829, GO:0070062	cytosol, cytosol, extracellular exosome	GO:0003839	gamma-glutamylcyclotransferase activity	GO:0001836	release of cytochrome c from mitochondria	47.3116	57.3097	36.7429	71.8137	107.169	78.3079
ENSG00000006634	173.596	0.895902	0.184877	4.84595	1.2601e-06	1.01205e-05	chr7	87876216	87909553	+	DBF4	protein_coding	Predicted to enable protein serine/threonine kinase activator activity. Predicted to be involved in positive regulation of nuclear cell cycle DNA replication and regulation of cell cycle phase transition. Located in nuclear body. [provided by Alliance of Genome Resources, Apr 2022]	10926	GO:0005654, GO:0005654, GO:0016604, GO:0031431	nucleoplasm, nucleoplasm, nuclear body, Dbf4-dependent protein kinase complex	GO:0003676, GO:0005515, GO:0008047, GO:0008270, GO:0043539	nucleic acid binding, protein binding, enzyme activator activity, zinc ion binding, protein serine/threonine kinase activator activity	GO:0000082, GO:0006260, GO:0010571, GO:1901987	G1/S transition of mitotic cell cycle, DNA replication, positive regulation of nuclear cell cycle DNA replication, regulation of cell cycle phase transition	111.445	105.936	146.972	250.856	224.354	202.012
ENSG00000006638	89.1962	-0.0585438	0.226989	-0.257914	0.796473	0.920368	chr19	3594507	3606875	-	TBXA2R	protein_coding	Prostanoid TP receptor	6915	GO:0016021, GO:0016607, GO:0005886	integral component of membrane, nuclear speck, plasma membrane	GO:0004960	thromboxane receptor activity	GO:0006939, GO:0006954, GO:0007186, GO:0007189, GO:0007204, GO:0007584, GO:0009410, GO:0019932, GO:0030194, GO:0033574, GO:0038193, GO:0045471, GO:0045766, GO:0045777, GO:0045907, GO:0045987, GO:0071222, GO:0090051	smooth muscle contraction, inflammatory response, G protein-coupled receptor signaling pathway, adenylate cyclase-activating G protein-coupled receptor signaling pathway, positive regulation of cytosolic calcium ion concentration, response to nutrient, response to xenobiotic stimulus, second-messenger-mediated signaling, positive regulation of blood coagulation, response to testosterone, thrombox…	91.4692	89.4379	92.3284	91.4887	92.1452	78.3079
ENSG00000006652	105.386	-0.778045	0.228151	-3.41022	0.000649094	0.00342781	chr7	112422887	112481017	+	IFRD1	protein_coding	This gene is an immediate early gene that encodes a protein related to interferon-gamma. This protein may function as a transcriptional co-activator/repressor that controls the growth and differentiation of specific cell types during embryonic development and tissue regeneration. Mutations in this gene are associated with sensory/motor neuropathy with ataxia. This gene may also be involved in mod…	3475	GO:0005634, GO:0016528	nucleus, sarcoplasm			GO:0007518, GO:0014706, GO:0030517, GO:0042692, GO:0043403, GO:0048671	myoblast fate determination, striated muscle tissue development, negative regulation of axon extension, muscle cell differentiation, skeletal muscle tissue regeneration, negative regulation of collateral sprouting	129.318	128.513	141.319	87.5537	57.09	88.522
ENSG00000006695	164.826	0.140589	0.192472	0.73044	0.465121	0.805456	chr17	14069490	14231736	+	COX10	protein_coding	Converts protoheme IX and farnesyl diphosphate to heme O.	1352	GO:0016021	integral component of membrane	GO:0008495	protoheme IX farnesyltransferase activity	GO:0048034	heme O biosynthetic process	172.425	151.089	146.972	197.734	131.207	189.528
ENSG00000006704	384.915	-0.453164	0.124642	-3.63572	0.000277205	0.00156715	chr7	74453790	74602605	+	GTF2IRD1	protein_coding	The protein encoded by this gene contains five GTF2I-like repeats and each repeat possesses a potential helix-loop-helix (HLH) motif. It may have the ability to interact with other HLH-proteins and function as a transcription factor or as a positive transcriptional regulator under the control of Retinoblastoma protein. This gene plays a role in craniofacial and cognitive development and mutations…	9569	GO:0005634	nucleus	GO:0000978, GO:0000981, GO:0001227, GO:0003700, GO:0003700, GO:0005515	RNA polymerase II cis-regulatory region sequence-specific DNA binding, DNA-binding transcription factor activity, RNA polymerase II-specific, DNA-binding transcription repressor activity, RNA polymerase II-specific, DNA-binding transcription factor activity, DNA-binding transcription factor activity, protein binding	GO:0000122, GO:0006355, GO:0006366, GO:0014886	negative regulation of transcription by RNA polymerase II, regulation of DNA-templated transcription, transcription by RNA polymerase II, transition between slow and fast fiber	406.88	471.503	455.989	310.865	355.56	308.692
ENSG00000006712	1045.3	0.289085	0.0939134	3.07821	0.00208247	0.00994656	chr19	39385629	39391154	-	PAF1	protein_coding	RNA polymerase II-associated factor 1 homolog	54623	GO:0016593	Cdc73/Paf1 complex	GO:0000993, GO:0000993, GO:0003682, GO:0005515	RNA polymerase II complex binding, RNA polymerase II complex binding, chromatin binding, protein binding	GO:0016570, GO:0006368	histone modification, transcription elongation from RNA polymerase II promoter	899.973	1031.58	890.309	1073.27	1251.97	1124.68
ENSG00000006715	1182.58	-0.494899	0.0839606	-5.89442	3.75997e-09	3.89449e-08	chr7	38722974	38932394	-	VPS41	protein_coding	Vesicle mediated protein sorting plays an important role in segregation of intracellular molecules into distinct organelles. Genetic studies in yeast have identified more than 40 vacuolar protein sorting (VPS) genes involved in vesicle transport to vacuoles. This gene encodes the human ortholog of yeast Vps41 protein which is also conserved in Drosophila, tomato, and Arabidopsis. Expression studi…	27072	GO:0005764, GO:0005765, GO:0005765, GO:0005770, GO:0005770, GO:0005794, GO:0005829, GO:0010008, GO:0010008, GO:0015630, GO:0030123, GO:0030136, GO:0030897, GO:0030897, GO:0030897, GO:0030897, GO:0031901, GO:0031902, GO:0071439, GO:1902501	lysosome, lysosomal membrane, lysosomal membrane, late endosome, late endosome, Golgi apparatus, cytosol, endosome membrane, endosome membrane, microtubule cytoskeleton, AP-3 adaptor complex, clathrin-coated vesicle, HOPS complex, HOPS complex, HOPS complex, HOPS complex, early endosome membrane, late endosome membrane, clathrin complex, lysosomal HOPS complex	GO:0005515, GO:0008017, GO:0042802, GO:0046872	protein binding, microtubule binding, identical protein binding, metal ion binding	GO:0006623, GO:0008333, GO:0009267, GO:0016192, GO:0016236, GO:0034058, GO:0034058, GO:0034058, GO:0035542, GO:1902774	protein targeting to vacuole, endosome to lysosome transport, cellular response to starvation, vesicle-mediated transport, macroautophagy, endosomal vesicle fusion, endosomal vesicle fusion, endosomal vesicle fusion, regulation of SNARE complex assembly, late endosome to lysosome transport	1433.02	1408.43	1309.56	1050.64	931.468	962.393
ENSG00000006740	3.93354	-0.438548	1.14664	-0.382462	0.702118	0.920368	chr17	12789498	12991643	+	ARHGAP44	protein_coding	Enables phospholipid binding activity. Predicted to be involved in several processes, including modification of dendritic spine; negative regulation of Rac protein signal transduction; and regulation of plasma membrane bounded cell projection organization. Located in leading edge membrane. [provided by Alliance of Genome Resources, Apr 2022]	9912	GO:0005737	cytoplasm	GO:0005096, GO:0005096, GO:0005096, GO:0005515, GO:0005543, GO:0031267	GTPase activator activity, GTPase activator activity, GTPase activator activity, protein binding, phospholipid binding, small GTPase binding	GO:0007165	signal transduction	1.05137	7.81496	4.71063	6.88624	2.00316	1.1349
ENSG00000006744	843.789	0.277057	0.0860835	3.21847	0.00128876	0.00642781	chr17	12991612	13018065	-	ELAC2	protein_coding	The protein encoded by this gene has a C-terminal domain with tRNA 3' processing endoribonuclease activity, which catalyzes the removal of the 3' trailer from precursor tRNAs. The protein also interacts with activated Smad family member 2 (Smad2) and its nuclear partner forkhead box H1 (also known as FAST-1), and reduced expression can suppress transforming growth factor-beta induced growth arres…	60528	GO:0005634, GO:0005654, GO:0005654, GO:0005739, GO:0005739, GO:0005759, GO:0005829, GO:0042645	nucleus, nucleoplasm, nucleoplasm, mitochondrion, mitochondrion, mitochondrial matrix, cytosol, mitochondrial nucleoid	GO:0003723, GO:0004521, GO:0004549, GO:0042781, GO:0046872	RNA binding, RNA endonuclease activity, tRNA-specific ribonuclease activity, 3'-tRNA processing endoribonuclease activity, metal ion binding	GO:0016078, GO:0042780, GO:0090646, GO:1990180	tRNA catabolic process, tRNA 3'-end processing, mitochondrial tRNA processing, mitochondrial tRNA 3'-end processing	763.294	782.365	743.338	927.676	932.469	913.592
ENSG00000006747	21.4591	-0.88686	0.491039	-1.80609	0.0709042	0.216525	chr7	12570577	12660182	+	SCIN	protein_coding	Adseverin	85477	GO:0030054, GO:0002102	cell junction, podosome	GO:0051015, GO:0005509	actin filament binding, calcium ion binding	GO:0051014	actin filament severing	18.9247	26.0499	38.6272	13.7725	20.0316	11.349
ENSG00000006756	379.847	-0.662878	0.119695	-5.53807	3.05824e-08	2.88121e-07	chrX	2903972	2929349	-	ARSD	protein_coding	The protein encoded by this gene is a member of the sulfatase family. Sulfatases are essential for the correct composition of bone and cartilage matrix. The encoded protein is postranslationally glycosylated and localized to the lysosome. This gene is located within a cluster of similar arylsulfatase genes on chromosome X. A related pseudogene has been identified in the pseudoautosomal region of …	414	GO:0005764, GO:0005788	lysosome, endoplasmic reticulum lumen	GO:0003824	catalytic activity			451.038	474.976	470.121	286.271	283.447	313.232
ENSG00000006757	99.5275	-0.272176	0.263626	-1.03243	0.30187	0.628584	chrX	7898247	7927739	-	PNPLA4	protein_coding	This gene encodes a member of the patatin-like family of phospholipases. The encoded enzyme has both triacylglycerol lipase and transacylase activities and may be involved in adipocyte triglyceride homeostasis. Alternate splicing results in multiple transcript variants. A pseudogene of this gene is found on chromosome Y. [provided by RefSeq, Feb 2010].	8228	GO:0005737, GO:0005739, GO:0005811, GO:0005829, GO:0016020	cytoplasm, mitochondrion, lipid droplet, cytosol, membrane	GO:0050253, GO:0004806	retinyl-palmitate esterase activity, triglyceride lipase activity	GO:0016042	lipid catabolic process	69.3904	138.064	118.708	107.229	74.1168	89.6569
ENSG00000006831	1062.72	-0.0966687	0.0850994	-1.13595	0.255977	0.565023	chr12	1688574	1788674	+	ADIPOR2	protein_coding	The adiponectin receptors, ADIPOR1 (MIM 607945) and ADIPOR2, serve as receptors for globular and full-length adiponectin (MIM 605441) and mediate increased AMPK (see MIM 602739) and PPAR-alpha (PPARA; MIM 170998) ligand activities, as well as fatty acid oxidation and glucose uptake by adiponectin (Yamauchi et al., 2003 [PubMed 12802337]).[supplied by OMIM, Mar 2008].	79602	GO:0005886, GO:0005886, GO:0005886	plasma membrane, plasma membrane, plasma membrane	GO:0005515, GO:0038023, GO:0042802, GO:0046872, GO:0055100, GO:0097003	protein binding, signaling receptor activity, identical protein binding, metal ion binding, adiponectin binding, adipokinetic hormone receptor activity	GO:0009755, GO:0019395, GO:0033211, GO:0033211, GO:0042593, GO:0061042, GO:0120162	hormone-mediated signaling pathway, fatty acid oxidation, adiponectin-activated signaling pathway, adiponectin-activated signaling pathway, glucose homeostasis, vascular wound healing, positive regulation of cold-induced thermogenesis	1139.68	1071.52	1085.33	1076.22	1053.66	949.909
ENSG00000006837	7.64499	-0.837924	0.801178	-1.04586	0.295624	0.621044	chr5	134286350	134371047	-	CDKL3	protein_coding	The protein encoded by this gene is a member of cyclin-dependent protein kinase (CDK) family. CDK family members are highly similar to the gene products of Saccharomyces cerevisiae cdc28, and Schizosaccharomyces pombe cdc2, and are known to be important regulators of cell cycle progression. This gene was identified as a gene absent in leukemic patients with chromosome 5q deletion. This loss may b…	51265	GO:0005634, GO:0005737	nucleus, cytoplasm	GO:0004672, GO:0004674, GO:0004693, GO:0005515, GO:0005524, GO:0106310	protein kinase activity, protein serine/threonine kinase activity, cyclin-dependent protein serine/threonine kinase activity, protein binding, ATP binding, protein serine kinase activity	GO:0006468, GO:0016310, GO:0030517, GO:0036211, GO:0050775, GO:0051726, GO:0097484	protein phosphorylation, phosphorylation, negative regulation of axon extension, protein modification process, positive regulation of dendrite morphogenesis, regulation of cell cycle, dendrite extension	7.35959	6.0783	16.0161	7.86999	4.00631	4.53959
ENSG00000007001	0.850925	3.28597	2.42381	1.3557	0.175194	0.431995	chr2	157876702	158136154	+	UPP2	protein_coding	Catalyzes the reversible phosphorylytic cleavage of uridine and deoxyuridine to uracil and ribose- or deoxyribose-1-phosphate (PubMed:12849978, PubMed:21855639). The produced molecules are then utilized as carbon and energy sources or in the rescue of pyrimidine bases for nucleotide synthesis (Probable). Shows broad substrate specificity and accepts uridine, deoxyuridine, and thymidine as well as…	151531	GO:0005829, GO:0045098	cytosol, type III intermediate filament	GO:0047847, GO:0042802, GO:0004850	deoxyuridine phosphorylase activity, identical protein binding, uridine phosphorylase activity	GO:0006249, GO:0009116, GO:0044206, GO:0006218, GO:0046108	dCMP catabolic process, nucleoside metabolic process, UMP salvage, uridine catabolic process, uridine metabolic process	0	0	0	1.9675	2.00316	1.1349
ENSG00000007047	844.266	-0.156066	0.0910258	-1.71452	0.0864324	0.253209	chr19	45079288	45305284	+	MARK4	protein_coding	Non-specific serine/threonine protein kinase	57787	GO:0005737, GO:0000930, GO:0005874, GO:0005815	cytoplasm, gamma-tubulin complex, microtubule, microtubule organizing center	GO:0005524, GO:0043015, GO:0106310, GO:0004674, GO:0106311	ATP binding, gamma-tubulin binding, protein serine kinase activity, protein serine/threonine kinase activity, protein threonine kinase activity	GO:0000082, GO:0000086, GO:0007399, GO:0008284, GO:0006468, GO:0016055	G1/S transition of mitotic cell cycle, G2/M transition of mitotic cell cycle, nervous system development, positive regulation of cell population proliferation, protein phosphorylation, Wnt signaling pathway	821.12	923.034	924.226	791.918	780.229	825.07
ENSG00000007080	731.048	0.546691	0.109404	4.99699	5.8232e-07	4.82888e-06	chr19	17933015	17943991	+	CCDC124	protein_coding	Required for proper progression of late cytokinetic stages.	115098	GO:0005829, GO:0030496, GO:0005886	cytosol, midbody, plasma membrane	GO:0003713, GO:0003723	transcription coactivator activity, RNA binding	GO:0006366, GO:0007049, GO:0045893, GO:0051301	transcription by RNA polymerase II, cell cycle, positive regulation of DNA-templated transcription, cell division	591.921	605.225	586.003	837.171	1005.58	760.381
ENSG00000007168	2547.12	0.121688	0.0728412	1.67059	0.094802	0.272531	chr17	2593210	2685615	+	PAFAH1B1	protein_coding	This locus was identified as encoding a gene that when mutated or lost caused the lissencephaly associated with Miller-Dieker lissencephaly syndrome. This gene encodes the non-catalytic alpha subunit of the intracellular Ib isoform of platelet-activating factor acteylhydrolase, a heterotrimeric enzyme that specifically catalyzes the removal of the acetyl group at the SN-2 position of platelet-act…	5048	GO:0000235, GO:0000776, GO:0000776, GO:0005635, GO:0005635, GO:0005813, GO:0005813, GO:0005829, GO:0005829, GO:0005871, GO:0005875, GO:0005875, GO:0005881, GO:0005938, GO:0008247, GO:0031252, GO:0031514, GO:0031965, GO:0032420, GO:0043005, GO:0043025, GO:0048471, GO:0070062, GO:0090724, GO:0098685, GO:0098978, GO:1904115	astral microtubule, kinetochore, kinetochore, nuclear envelope, nuclear envelope, centrosome, centrosome, cytosol, cytosol, kinesin complex, microtubule associated complex, microtubule associated complex, cytoplasmic microtubule, cell cortex, 1-alkyl-2-acetylglycerophosphocholine esterase complex, cell leading edge, motile cilium, nuclear membrane, stereocilium, neuron projection, neuronal cell b…	GO:0005515, GO:0008017, GO:0008201, GO:0034452, GO:0042802, GO:0043274, GO:0045505, GO:0046982, GO:0051010, GO:0051219, GO:0070840, GO:0070840	protein binding, microtubule binding, heparin binding, dynactin binding, identical protein binding, phospholipase binding, dynein intermediate chain binding, protein heterodimerization activity, microtubule plus-end binding, phosphoprotein binding, dynein complex binding, dynein complex binding	GO:0000132, GO:0000132, GO:0000226, GO:0001667, GO:0001675, GO:0001764, GO:0001764, GO:0001961, GO:0007017, GO:0007097, GO:0007254, GO:0007268, GO:0007281, GO:0007405, GO:0007611, GO:0008090, GO:0008090, GO:0008344, GO:0009306, GO:0010977, GO:0016042, GO:0017145, GO:0019226, GO:0021540, GO:0021766, GO:0021819, GO:0021895, GO:0021987, GO:0030036, GO:0031023, GO:0031023, GO:0036035, GO:0038026, GO:…	establishment of mitotic spindle orientation, establishment of mitotic spindle orientation, microtubule cytoskeleton organization, ameboidal-type cell migration, acrosome assembly, neuron migration, neuron migration, positive regulation of cytokine-mediated signaling pathway, microtubule-based process, nuclear migration, JNK cascade, chemical synaptic transmission, germ cell development, neurobla…	2585.32	2437.4	2297.85	2822.38	2524.98	2614.8
ENSG00000007202	2903.16	0.0187225	0.0673552	0.277967	0.781038	0.920368	chr17	28614446	28645454	-	KIAA0100	protein_coding	This gene was initially characterized in human as having high expression levels in breast carcinomas and breast cancer cell lines. This gene also has increased expression in prostrate cancer cells relative to normal prostrate tissues. Expression of this gene is negatively regulated by direct binding of the microRNA miR-195 to its 3' UTR. miR-195 has been shown to modulate the invasiveness of pros…	9703	GO:0005789, GO:0005886, GO:0031966, GO:0140268	endoplasmic reticulum membrane, plasma membrane, mitochondrial membrane, endoplasmic reticulum-plasma membrane contact site	GO:0035091	phosphatidylinositol binding			2917.55	2908.9	2827.32	3126.36	2791.4	2847.46
ENSG00000007237	184.869	0.236969	0.199037	1.19058	0.23382	0.530191	chr17	9910606	10198606	-	GAS7	protein_coding	Growth arrest-specific 7 is expressed primarily in terminally differentiated brain cells and predominantly in mature cerebellar Purkinje neurons. GAS7 plays a putative role in neuronal development. Several transcript variants encoding proteins which vary in the N-terminus have been described. [provided by RefSeq, Jul 2008].	8522	GO:0005737, GO:0005884, GO:0005886	cytoplasm, actin filament, plasma membrane	GO:0005515, GO:0051015	protein binding, actin filament binding	GO:0030041, GO:0048812	actin filament polymerization, neuron projection morphogenesis	146.14	228.371	133.782	201.669	189.298	209.956
ENSG00000007255	71.4603	-0.707553	0.264381	-2.67627	0.00744473	0.0312463	chr19	45162928	45178237	-	TRAPPC6A	protein_coding	May play a role in vesicular transport during the biogenesis of melanosomes.	79090	GO:0005801, GO:0005829, GO:0005783, GO:0005802, GO:0030008	cis-Golgi network, cytosol, endoplasmic reticulum, trans-Golgi network, TRAPP complex	GO:0005515	protein binding	GO:0006888, GO:1903232, GO:0043087	endoplasmic reticulum to Golgi vesicle-mediated transport, melanosome assembly, regulation of GTPase activity	76.75	81.6229	107.402	51.155	55.0868	56.7449
ENSG00000007312	17.4505	-0.99243	0.556915	-1.78201	0.0747471	0.225605	chr17	63928738	63932336	-	CD79B	protein_coding	Required in cooperation with CD79A for initiation of the signal transduction cascade activated by the B-cell antigen receptor complex (BCR) which leads to internalization of the complex, trafficking to late endosomes and antigen presentation. Enhances phosphorylation of CD79A, possibly by recruiting kinases which phosphorylate CD79A or by recruiting proteins which bind to CD79A and protect it fro…	974	GO:0019815, GO:0005829, GO:0009897, GO:0070062, GO:0005887, GO:0005654, GO:0005886	B cell receptor complex, cytosol, external side of plasma membrane, extracellular exosome, integral component of plasma membrane, nucleoplasm, plasma membrane	GO:0042802, GO:0004888	identical protein binding, transmembrane signaling receptor activity	GO:0002250, GO:0030183, GO:0050853, GO:0006955, GO:0007165	adaptive immune response, B cell differentiation, B cell receptor signaling pathway, immune response, signal transduction	30.4897	13.0249	26.3795	9.83749	17.0268	7.94428
ENSG00000007341	308.466	0.0246775	0.131882	0.187118	0.851568	0.927902	chr1	112523514	112620825	-	ST7L	protein_coding	This gene was identified by its similarity to the ST7 tumor suppressor gene found in the chromosome 7q31 region. This gene is clustered in a tail-to-tail manner with the WNT2B gene in a chromosomal region known to be deleted and rearranged in a variety of cancers. Several transcript variants encoding many different isoforms have been described, but some have not been fully characterized. [provide…	54879	GO:0016020	membrane			GO:0030308	negative regulation of cell growth	320.668	303.915	293.001	327.589	284.448	321.176
ENSG00000007350	0.507478	-2.39681	3.17862	-0.754041	0.450824	0.791275	chrX	154295795	154330350	+	TKTL1	protein_coding	The protein encoded by this gene is a transketolase that acts as a homodimer and catalyzes the conversion of sedoheptulose 7-phosphate and D-glyceraldehyde 3-phosphate to D-ribose 5-phosphate and D-xylulose 5-phosphate. This reaction links the pentose phosphate pathway with the glycolytic pathway. Variations in this gene may be the cause of Wernicke-Korsakoff syndrome. Three transcript variants e…	8277	GO:0005829	cytosol	GO:0004802, GO:0030976, GO:0046872	transketolase activity, thiamine pyrophosphate binding, metal ion binding	GO:0006007, GO:0006772	glucose catabolic process, thiamine metabolic process	2.10274	0	0.942126	0	0	0
ENSG00000007372	8.87209	0.0383078	0.71986	0.0532156	0.95756	0.9853	chr11	31784779	31817961	-	PAX6	protein_coding	This gene encodes paired box protein Pax-6, one of many human homologs of the Drosophila melanogaster gene prd. In addition to a conserved paired box domain, a hallmark feature of this gene family, the encoded protein also contains a homeobox domain. Both domains are known to bind DNA and function as regulators of gene transcription. Activity of this protein is key in the development of neural ti…	5080	GO:0005829, GO:0005654	cytosol, nucleoplasm	GO:0003677, GO:0000981	DNA binding, DNA-binding transcription factor activity, RNA polymerase II-specific	GO:0000122, GO:0000132, GO:0001568, GO:0001654, GO:0001709, GO:0001755, GO:0001933, GO:0002052, GO:0002088, GO:0003309, GO:0003322, GO:0006306, GO:0006338, GO:0006357, GO:0006366, GO:0007224, GO:0007399, GO:0007405, GO:0007406, GO:0007411, GO:0007417, GO:0007435, GO:0007601, GO:0009611, GO:0009786, GO:0009887, GO:0009950, GO:0010628, GO:0010975, GO:0021517, GO:0021549, GO:0021593, GO:0021778, GO:…	negative regulation of transcription by RNA polymerase II, establishment of mitotic spindle orientation, blood vessel development, eye development, cell fate determination, neural crest cell migration, negative regulation of protein phosphorylation, positive regulation of neuroblast proliferation, lens development in camera-type eye, type B pancreatic cell differentiation, pancreatic A cell devel…	5.25685	8.68329	12.2476	10.8212	6.00947	10.2141
ENSG00000007376	371.752	0.135112	0.124444	1.08572	0.277602	0.596404	chr16	784974	788397	-	RPUSD1	protein_coding	Predicted to enable pseudouridine synthase activity. Predicted to be involved in enzyme-directed rRNA pseudouridine synthesis. [provided by Alliance of Genome Resources, Apr 2022]	113000	GO:0005575	cellular_component	GO:0009982, GO:0003723	pseudouridine synthase activity, RNA binding	GO:0001522	pseudouridine synthesis	351.158	385.538	325.976	367.922	410.647	389.27
ENSG00000007384	1440.89	-0.11866	0.0819784	-1.44746	0.147769	0.382358	chr16	58059	76355	-	RHBDF1	protein_coding	Predicted to enable growth factor binding activity and serine-type endopeptidase activity. Involved in several processes, including negative regulation of protein secretion; regulation of epidermal growth factor receptor signaling pathway; and regulation of proteasomal protein catabolic process. Located in Golgi membrane and endoplasmic reticulum membrane. [provided by Alliance of Genome Resource…	64285	GO:0000139, GO:0005789, GO:0005789	Golgi membrane, endoplasmic reticulum membrane, endoplasmic reticulum membrane	GO:0004252, GO:0004252, GO:0005515, GO:0019838	serine-type endopeptidase activity, serine-type endopeptidase activity, protein binding, growth factor binding	GO:0008283, GO:0015031, GO:0016477, GO:0042058, GO:0042058, GO:0050708, GO:0050708, GO:0050709, GO:0061136	cell population proliferation, protein transport, cell migration, regulation of epidermal growth factor receptor signaling pathway, regulation of epidermal growth factor receptor signaling pathway, regulation of protein secretion, regulation of protein secretion, negative regulation of protein secretion, regulation of proteasomal protein catabolic process	1424.61	1453.58	1622.34	1351.67	1465.31	1327.83
ENSG00000007392	632.361	-0.289091	0.103891	-2.78264	0.00539186	0.0234506	chr16	188969	229463	-	LUC7L	protein_coding	The LUC7L gene may represent a mammalian heterochromatic gene, encoding a putative RNA-binding protein similar to the yeast Luc7p subunit of the U1 snRNP splicing complex that is normally required for 5-prime splice site selection (Tufarelli et al., 2001 [PubMed 11170747]).[supplied by OMIM, Mar 2008].	55692	GO:0005685	U1 snRNP	GO:0003729	mRNA binding	GO:0006376	mRNA splice site selection	647.644	692.927	746.164	568.607	609.961	528.862
ENSG00000007402	13.775	-0.149455	0.586436	-0.254852	0.798837	0.920368	chr3	50362613	50504244	-	CACNA2D2	protein_coding	Calcium channels mediate the entry of calcium ions into the cell upon membrane polarization. This gene encodes the alpha-2/delta subunit of the voltage-dependent calcium channel complex. The complex consists of the main channel-forming subunit alpha-1, and auxiliary subunits alpha-2/delta, beta, and gamma. The auxiliary subunits function in the assembly and membrane localization of the complex, a…	9254	GO:0016021	integral component of membrane	GO:0005262, GO:0005244	calcium channel activity, voltage-gated ion channel activity	GO:0034765	regulation of ion transmembrane transport	10.5137	11.2883	21.6689	11.805	16.0253	11.349
ENSG00000007516	89.8635	0.190022	0.256569	0.740626	0.45892	0.800816	chr16	1333638	1349441	+	BAIAP3	protein_coding	This p53-target gene encodes a brain-specific angiogenesis inhibitor. The protein is a seven-span transmembrane protein and a member of the secretin receptor family. It interacts with the cytoplasmic region of brain-specific angiogenesis inhibitor 1. This protein also contains two C2 domains, which are often found in proteins involved in signal transduction or membrane trafficking. Its expression…	8938	GO:0005829, GO:0005886, GO:0005886, GO:0031045, GO:0031901, GO:0031902, GO:0031902, GO:0032588, GO:0032588, GO:0055038, GO:0055038, GO:0098793, GO:0098982, GO:0099503	cytosol, plasma membrane, plasma membrane, dense core granule, early endosome membrane, late endosome membrane, late endosome membrane, trans-Golgi network membrane, trans-Golgi network membrane, recycling endosome membrane, recycling endosome membrane, presynapse, GABA-ergic synapse, secretory vesicle	GO:0000149, GO:0000149, GO:0000149, GO:0005509, GO:0005515, GO:0005543, GO:0019905	SNARE binding, SNARE binding, SNARE binding, calcium ion binding, protein binding, phospholipid binding, syntaxin binding	GO:0001956, GO:0001956, GO:0006887, GO:0007186, GO:0032228, GO:0035774, GO:0042147, GO:0050795, GO:1905413, GO:1905413, GO:1990502	positive regulation of neurotransmitter secretion, positive regulation of neurotransmitter secretion, exocytosis, G protein-coupled receptor signaling pathway, regulation of synaptic transmission, GABAergic, positive regulation of insulin secretion involved in cellular response to glucose stimulus, retrograde transport, endosome to Golgi, regulation of behavior, regulation of dense core granule e…	84.1096	76.413	91.3862	67.8787	125.197	94.1965
ENSG00000007520	701.891	0.305671	0.103388	2.95654	0.00311114	0.0143083	chr16	1349240	1351878	-	TSR3	protein_coding	Enables transferase activity. Involved in enzyme-directed rRNA pseudouridine synthesis. Predicted to be located in cytosol. [provided by Alliance of Genome Resources, Apr 2022]	115939	GO:0005829	cytosol	GO:0016740, GO:0106388, GO:1904047	transferase activity, 18S rRNA aminocarboxypropyltransferase activity, S-adenosyl-L-methionine binding	GO:0000154, GO:0000455, GO:0030490	rRNA modification, enzyme-directed rRNA pseudouridine synthesis, maturation of SSU-rRNA	643.438	659.93	579.408	696.494	809.275	822.801
ENSG00000007541	457.885	-0.159718	0.123024	-1.29827	0.194193	0.466615	chr16	566995	584109	+	PIGQ	protein_coding	This gene is involved in the first step in glycosylphosphatidylinositol (GPI)-anchor biosynthesis. The GPI-anchor is a glycolipid found on many blood cells and serves to anchor proteins to the cell surface. This gene encodes a N-acetylglucosaminyl transferase component that is part of the complex that catalyzes transfer of N-acetylglucosamine (GlcNAc) from UDP-GlcNAc to phosphatidylinositol (PI).…	9091	GO:0016021	integral component of membrane	GO:0017176	phosphatidylinositol N-acetylglucosaminyltransferase activity	GO:0006506	GPI anchor biosynthetic process	486.784	424.613	538.896	413.175	470.742	413.103
ENSG00000007545	251.961	-0.243299	0.143547	-1.69491	0.0900922	0.261841	chr16	1612337	1677908	+	CRAMP1	protein_coding	Predicted to enable chromatin binding activity. Predicted to be involved in pattern specification process. Predicted to be active in nucleus. [provided by Alliance of Genome Resources, Apr 2022]	57585	GO:0005634	nucleus	GO:0003677, GO:0003682	DNA binding, chromatin binding	GO:0007389	pattern specification process	278.613	289.154	251.548	239.051	217.342	236.059
ENSG00000007866	984.344	0.321343	0.0844133	3.80678	0.000140789	0.000837281	chr6	35473597	35497079	-	TEAD3	protein_coding	Transcription factor which plays a key role in the Hippo signaling pathway, a pathway involved in organ size control and tumor suppression by restricting proliferation and promoting apoptosis.	7005	GO:0000785, GO:0005654, GO:0005667	chromatin, nucleoplasm, transcription regulator complex	GO:0000978, GO:0000981, GO:0000981, GO:0003700, GO:0005515, GO:0061629	RNA polymerase II cis-regulatory region sequence-specific DNA binding, DNA-binding transcription factor activity, RNA polymerase II-specific, DNA-binding transcription factor activity, RNA polymerase II-specific, DNA-binding transcription factor activity, protein binding, RNA polymerase II-specific DNA-binding transcription factor binding	GO:0006357, GO:0007565, GO:0035329, GO:0035329, GO:0045944, GO:0048568, GO:0055059	regulation of transcription by RNA polymerase II, female pregnancy, hippo signaling, hippo signaling, positive regulation of transcription by RNA polymerase II, embryonic organ development, asymmetric neuroblast division	842.147	860.514	922.342	1058.51	1113.75	1108.79
ENSG00000007908	0.434165	-2.2003	3.68382	-0.597288	0.550315	0.871142	chr1	169722640	169764705	-	SELE	protein_coding	The protein encoded by this gene is found in cytokine-stimulated endothelial cells and is thought to be responsible for the accumulation of blood leukocytes at sites of inflammation by mediating the adhesion of cells to the vascular lining. It exhibits structural features such as the presence of lectin- and EGF-like domains followed by short consensus repeat (SCR) domains that contain 6 conserved…	6401	GO:0016021, GO:0005886	integral component of membrane, plasma membrane	GO:0030246, GO:0046872	carbohydrate binding, metal ion binding	GO:0007155	cell adhesion	0	2.60499	0	0	0	0
ENSG00000007923	901.719	0.375799	0.0856739	4.38639	1.1525e-05	8.13259e-05	chr1	6634168	6701924	-	DNAJC11	protein_coding	Involved in cristae formation. Located in mitochondrial outer membrane and nuclear speck. Part of MIB complex. Colocalizes with MICOS complex and SAM complex. [provided by Alliance of Genome Resources, Apr 2022]	55735	GO:0001401, GO:0001401, GO:0005654, GO:0005739, GO:0016607, GO:0061617, GO:0140275	SAM complex, SAM complex, nucleoplasm, mitochondrion, nuclear speck, MICOS complex, MIB complex	GO:0005515	protein binding	GO:0007007, GO:0042407	inner mitochondrial membrane organization, cristae formation	807.452	761.525	786.675	1058.51	998.573	997.575
ENSG00000007933	2.95945	-3.90389	1.62728	-2.39903	0.0164385	0.0626613	chr1	171090901	171117819	+	FMO3	protein_coding	Flavin-containing monooxygenase	2328	GO:0005789	endoplasmic reticulum membrane	GO:0050660, GO:0004499, GO:0050661	flavin adenine dinucleotide binding, N,N-dimethylaniline monooxygenase activity, NADP binding	GO:0042412	taurine biosynthetic process	3.15411	7.81496	5.65276	0	0	1.1349
ENSG00000007944	366.929	-1.26645	0.135384	-9.35452	8.39798e-21	1.8023e-19	chr6	16129086	16148248	+	MYLIP	protein_coding	RING-type E3 ubiquitin transferase	29116	GO:0005856	cytoskeleton	GO:0046872	metal ion binding	GO:0016567	protein ubiquitination	474.168	520.998	559.623	239.051	185.292	222.44
ENSG00000007952	4.50363	1.0651	1.06744	0.997802	0.318375	0.650623	chrX	100843324	100874359	-	NOX1	protein_coding	This gene encodes a member of the NADPH oxidase family of enzymes responsible for the catalytic one-electron transfer of oxygen to generate superoxide or hydrogen peroxide. Alternatively spliced transcript variants encoding multiple isoforms have been observed for this gene. [provided by RefSeq, Nov 2012].	27035	GO:0016021	integral component of membrane	GO:0016175	superoxide-generating NAD(P)H oxidase activity	GO:0042554	superoxide anion generation	3.15411	0.868329	4.71063	3.935	3.00473	11.349
ENSG00000007968	51.3938	3.57741	0.400604	8.93003	4.259e-19	8.56064e-18	chr1	23506438	23531233	-	E2F2	protein_coding	The protein encoded by this gene is a member of the E2F family of transcription factors. The E2F family plays a crucial role in the control of cell cycle and action of tumor suppressor proteins and is also a target of the transforming proteins of small DNA tumor viruses. The E2F proteins contain several evolutionally conserved domains found in most members of the family. These domains include a D…	1870	GO:0000785, GO:0005654, GO:0035189, GO:0090575, GO:0090575, GO:0090575	chromatin, nucleoplasm, Rb-E2F complex, RNA polymerase II transcription regulator complex, RNA polymerase II transcription regulator complex, RNA polymerase II transcription regulator complex	GO:0000977, GO:0000978, GO:0000981, GO:0000981, GO:0000987, GO:0001228, GO:0001228, GO:0003677, GO:0003700, GO:0005515, GO:0043565, GO:0046983, GO:1990837	RNA polymerase II transcription regulatory region sequence-specific DNA binding, RNA polymerase II cis-regulatory region sequence-specific DNA binding, DNA-binding transcription factor activity, RNA polymerase II-specific, DNA-binding transcription factor activity, RNA polymerase II-specific, cis-regulatory region sequence-specific DNA binding, DNA-binding transcription activator activity, RNA po…	GO:0006357, GO:0006367, GO:0045944, GO:0051726, GO:0072332, GO:1903671, GO:1990086	regulation of transcription by RNA polymerase II, transcription initiation at RNA polymerase II promoter, positive regulation of transcription by RNA polymerase II, regulation of cell cycle, intrinsic apoptotic signaling pathway by p53 class mediator, negative regulation of sprouting angiogenesis, lens fiber cell apoptotic process	11.5651	6.94663	5.65276	101.326	101.159	81.7126
ENSG00000008018	1250.16	0.456279	0.0794192	5.7452	9.18125e-09	9.12669e-08	chr6	170535120	170553307	-	PSMB1	protein_coding	Non-catalytic component of the 20S core proteasome complex involved in the proteolytic degradation of most intracellular proteins. This complex plays numerous essential roles within the cell by associating with different regulatory particles. Associated with two 19S regulatory particles, forms the 26S proteasome and thus participates in the ATP-dependent degradation of ubiquitinated proteins. The…	5689	GO:0005737, GO:0005829, GO:0070062, GO:0005576, GO:1904813, GO:0005654, GO:0005634, GO:0000502, GO:0005839, GO:0019774, GO:0034774	cytoplasm, cytosol, extracellular exosome, extracellular region, ficolin-1-rich granule lumen, nucleoplasm, nucleus, proteasome complex, proteasome core complex, proteasome core complex, beta-subunit complex, secretory granule lumen	GO:0004175, GO:0004298	endopeptidase activity, threonine-type endopeptidase activity	GO:0010499, GO:0043161	proteasomal ubiquitin-independent protein catabolic process, proteasome-mediated ubiquitin-dependent protein catabolic process	995.647	1052.41	1113.59	1423.49	1481.33	1434.51
ENSG00000008056	8.80205	1.67162	0.857722	1.94891	0.0513066	0.166112	chrX	47571901	47619857	-	SYN1	protein_coding	This gene is a member of the synapsin gene family. Synapsins encode neuronal phosphoproteins which associate with the cytoplasmic surface of synaptic vesicles. Family members are characterized by common protein domains, and they are implicated in synaptogenesis and the modulation of neurotransmitter release, suggesting a potential role in several neuropsychiatric diseases. This member of the syna…	6853	GO:0000795, GO:0005794, GO:0005856, GO:0008021, GO:0014069, GO:0030424, GO:0030425, GO:0030672, GO:0044297, GO:0048786, GO:0098685, GO:0098793, GO:0098850	synaptonemal complex, Golgi apparatus, cytoskeleton, synaptic vesicle, postsynaptic density, axon, dendrite, synaptic vesicle membrane, cell body, presynaptic active zone, Schaffer collateral - CA1 synapse, presynapse, extrinsic component of synaptic vesicle membrane	GO:0003779, GO:0005515, GO:0005524, GO:0019901, GO:0042802, GO:0048306, GO:0106006	actin binding, protein binding, ATP binding, protein kinase binding, identical protein binding, calcium-dependent protein binding, cytoskeletal protein-membrane anchor activity	GO:0007268, GO:0007269, GO:0046928, GO:0048666, GO:0050808, GO:0097091, GO:0098693, GO:2000300, GO:2000300	chemical synaptic transmission, neurotransmitter secretion, regulation of neurotransmitter secretion, neuron development, synapse organization, synaptic vesicle clustering, regulation of synaptic vesicle cycle, regulation of synaptic vesicle exocytosis, regulation of synaptic vesicle exocytosis	6.30822	1.73666	4.71063	3.935	27.0426	9.07918
ENSG00000008083	255.087	0.574685	0.147391	3.89904	9.65752e-05	0.000589594	chr6	15246069	15522042	+	JARID2	protein_coding	Regulator of histone methyltransferase complexes that plays an essential role in embryonic development, including heart and liver development, neural tube fusion process and hematopoiesis (PubMed:20075857). Acts as an accessory subunit for the core PRC2 (Polycomb repressive complex 2) complex, which mediates histone H3K27 (H3K27me3) trimethylation on chromatin (PubMed:20075857, PubMed:29499137, P…	3720	GO:0035098, GO:0035097, GO:0005739, GO:0005654, GO:0005634	ESC/E(Z) complex, histone methyltransferase complex, mitochondrion, nucleoplasm, nucleus	GO:0003682, GO:0003677, GO:0032452	chromatin binding, DNA binding, histone demethylase activity	GO:1990830, GO:0007417, GO:0006338, GO:0034721, GO:0001889, GO:0060044, GO:0010614, GO:0031061, GO:0000122, GO:0045892, GO:0051574, GO:0048536, GO:0048863, GO:0048538	cellular response to leukemia inhibitory factor, central nervous system development, chromatin remodeling, histone H3-K4 demethylation, trimethyl-H3-K4-specific, liver development, negative regulation of cardiac muscle cell proliferation, negative regulation of cardiac muscle hypertrophy, negative regulation of histone methylation, negative regulation of transcription by RNA polymerase II, negati…	195.555	223.161	195.962	339.393	290.458	285.994
ENSG00000008086	129.963	-0.840865	0.21034	-3.99765	6.39752e-05	0.000401897	chrX	18425583	18653629	+	CDKL5	protein_coding	This gene is a member of Ser/Thr protein kinase family and encodes a phosphorylated protein with protein kinase activity. Mutations in this gene have been associated with X-linked infantile spasm syndrome (ISSX), also known as X-linked West syndrome, and Rett syndrome (RTT). Alternate transcriptional splice variants have been characterized. [provided by RefSeq, Jul 2008].	6792	GO:0005634, GO:0005634, GO:0005654, GO:0005813, GO:0032587, GO:0032839, GO:0032839, GO:0036064, GO:0044294, GO:0048471, GO:0097542, GO:0098978, GO:0098978, GO:0099092	nucleus, nucleus, nucleoplasm, centrosome, ruffle membrane, dendrite cytoplasm, dendrite cytoplasm, ciliary basal body, dendritic growth cone, perinuclear region of cytoplasm, ciliary tip, glutamatergic synapse, glutamatergic synapse, postsynaptic density, intracellular component	GO:0005524, GO:0004674	ATP binding, protein serine/threonine kinase activity	GO:0001764, GO:0006468, GO:0006468, GO:0043547, GO:0045773, GO:0045773, GO:0046777, GO:0050773, GO:0050773, GO:0050775, GO:0050804, GO:0050804, GO:0051726, GO:0060999, GO:0099175, GO:0099175, GO:1902017	neuron migration, protein phosphorylation, protein phosphorylation, positive regulation of GTPase activity, positive regulation of axon extension, positive regulation of axon extension, protein autophosphorylation, regulation of dendrite development, regulation of dendrite development, positive regulation of dendrite morphogenesis, modulation of chemical synaptic transmission, modulation of chemi…	199.76	163.246	137.55	99.3587	81.1278	98.7361
ENSG00000008118	15.2379	1.6687	0.579473	2.87969	0.00398071	0.0178282	chr1	209583714	209613939	+	CAMK1G	protein_coding	This gene encodes a protein similar to calcium/calmodulin dependent protein kinase, however, its exact function is not known. [provided by RefSeq, Jul 2008]	57172	GO:0000139, GO:0005622, GO:0005886, GO:0005954	Golgi membrane, intracellular anatomical structure, plasma membrane, calcium- and calmodulin-dependent protein kinase complex	GO:0005524, GO:0004672	ATP binding, protein kinase activity	GO:0016310, GO:0018105	phosphorylation, peptidyl-serine phosphorylation	9.46233	8.68329	3.76851	21.6425	24.0379	23.8328
ENSG00000008128	13.905	-0.468743	0.651492	-0.719491	0.471838	0.806935	chr1	1702379	1724357	-	CDK11A	protein_coding	This gene encodes a member of the serine/threonine protein kinase family. Members of this kinase family are known to be essential for eukaryotic cell cycle control. Due to a segmental duplication, this gene shares very high sequence identity with a neighboring gene. These two genes are frequently deleted or altered in neuroblastoma. The protein kinase encoded by this gene can be cleaved by caspas…	728642	GO:0005634, GO:0005634, GO:0005737	nucleus, nucleus, cytoplasm	GO:0005524, GO:0004672	ATP binding, protein kinase activity	GO:0000278, GO:0001558, GO:0006355, GO:0006468, GO:0006468, GO:0006915, GO:0007346, GO:0050684	mitotic cell cycle, regulation of cell growth, regulation of DNA-templated transcription, protein phosphorylation, protein phosphorylation, apoptotic process, regulation of mitotic cell cycle, regulation of mRNA processing	29.4384	8.68329	10.3634	5.9025	12.0189	17.0235
ENSG00000008130	965.999	-0.0625595	0.0857108	-0.72989	0.465457	0.80566	chr1	1751232	1780457	-	NADK	protein_coding	NAD(+) kinase	65220	GO:0005829	cytosol	GO:0003951	NAD+ kinase activity	GO:0019674, GO:0006741	NAD metabolic process, NADP biosynthetic process	1035.6	946.479	978.869	918.822	925.458	990.765
ENSG00000008226	174.302	-0.077607	0.180521	-0.429906	0.667264	0.918833	chr3	38039205	38124025	+	DLEC1	protein_coding	The cytogenetic location of this gene is 3p21.3, and it is located in a region that is commonly deleted in a variety of malignancies. Down-regulation of this gene has been observed in several human cancers including lung, esophageal, renal tumors, and head and neck squamous cell carcinoma. In some cases, reduced expression of this gene in tumor cells is a result of aberrant promoter methylation. …	9940	GO:0005737, GO:0005737, GO:0005829, GO:0005929	cytoplasm, cytoplasm, cytosol, cilium	GO:0003674, GO:0005515, GO:0015631, GO:0043014, GO:0048487	molecular_function, protein binding, tubulin binding, alpha-tubulin binding, beta-tubulin binding	GO:0008285	negative regulation of cell population proliferation	189.247	168.456	179.004	135.757	179.282	194.067
ENSG00000008256	1600.61	0.171816	0.0745631	2.3043	0.0212055	0.0781803	chr7	6161776	6272644	-	CYTH3	protein_coding	Promotes guanine-nucleotide exchange on ARF1 and ARF6. Promotes the activation of ARF factors through replacement of GDP with GTP. Plays a role in the epithelial polarization (By similarity).	9265	GO:0005912, GO:0005923, GO:0005829, GO:0031234, GO:0000139, GO:0005654, GO:0005886, GO:0001726	adherens junction, bicellular tight junction, cytosol, extrinsic component of cytoplasmic side of plasma membrane, Golgi membrane, nucleoplasm, plasma membrane, ruffle	GO:0005085, GO:0005547	guanyl-nucleotide exchange factor activity, phosphatidylinositol-3,4,5-trisphosphate binding	GO:0090162, GO:0048193, GO:0045785, GO:0032012	establishment of epithelial cell polarity, Golgi vesicle transport, positive regulation of cell adhesion, regulation of ARF protein signal transduction	1491.89	1594.25	1429.21	1712.71	1659.62	1715.96
ENSG00000008277	67.148	-2.0814	0.298184	-6.98025	2.9466e-12	3.94146e-11	chr7	87934143	88202889	+	ADAM22	protein_coding	This gene encodes a member of the ADAM (a disintegrin and metalloprotease domain) family. Members of this family are membrane-anchored proteins structurally related to snake venom disintegrins, and have been implicated in a variety of biological processes involving cell-cell and cell-matrix interactions, including fertilization, muscle development, and neurogenesis. Unlike other members of the AD…	53616	GO:0016021	integral component of membrane	GO:0004222, GO:0005178, GO:0005515	metalloendopeptidase activity, integrin binding, protein binding	GO:0006508, GO:0007155, GO:0007162, GO:0007417	proteolysis, cell adhesion, negative regulation of cell adhesion, central nervous system development	104.086	109.409	112.113	16.7237	31.0489	29.5073
ENSG00000008282	1171.34	0.0500933	0.0815554	0.614224	0.539067	0.864084	chr7	106090505	106112576	-	SYPL1	protein_coding	Predicted to be involved in chemical synaptic transmission. Located in extracellular exosome. [provided by Alliance of Genome Resources, Apr 2022]	6856	GO:0016021, GO:0008021	integral component of membrane, synaptic vesicle	GO:0005515	protein binding	GO:0007268	chemical synaptic transmission	1132.33	1090.62	1230.42	1211	1178.86	1184.83
ENSG00000008283	411.235	0.082227	0.124741	0.659181	0.509779	0.837852	chr17	63432304	63446354	-	CYB561	protein_coding	Cytochrome b-561	1534	GO:0042584, GO:0016021	chromaffin granule membrane, integral component of membrane	GO:0046872, GO:0016491	metal ion binding, oxidoreductase activity	GO:0006879, GO:0022900, GO:0140576	intracellular iron ion homeostasis, electron transport chain, ascorbate homeostasis	395.315	391.616	410.767	371.857	416.657	481.196
ENSG00000008294	1849.85	-0.323997	0.0808203	-4.00886	6.10122e-05	0.000384889	chr17	50962174	51120868	-	SPAG9	protein_coding	This gene encodes a member of the cancer testis antigen gene family. The encoded protein functions as a scaffold protein that structurally organizes mitogen-activated protein kinases and mediates c-Jun-terminal kinase signaling. This protein also binds to kinesin-1 and may be involved in microtubule-based membrane transport. This protein may play a role in tumor growth and development. Alternate …	9043	GO:0016021	integral component of membrane	GO:0005078	MAP-kinase scaffold activity	GO:0001933, GO:0016192, GO:0030335, GO:0032418, GO:0042147, GO:0043410, GO:0045665, GO:0045666, GO:0051146, GO:1903860	negative regulation of protein phosphorylation, vesicle-mediated transport, positive regulation of cell migration, lysosome localization, retrograde transport, endosome to Golgi, positive regulation of MAPK cascade, negative regulation of neuron differentiation, positive regulation of neuron differentiation, striated muscle cell differentiation, negative regulation of dendrite extension	2192.11	1945.06	2034.05	1765.83	1507.38	1654.68
ENSG00000008300	54.7222	-0.332294	0.303386	-1.09528	0.273392	0.589842	chr3	48636463	48662886	-	CELSR3	protein_coding	Receptor that may have an important role in cell/cell signaling during nervous system formation.	1951	GO:0016021, GO:0005886	integral component of membrane, plasma membrane	GO:0005509, GO:0004930	calcium ion binding, G protein-coupled receptor activity	GO:0098609, GO:0007186, GO:0007156, GO:0060071	cell-cell adhesion, G protein-coupled receptor signaling pathway, homophilic cell adhesion via plasma membrane adhesion molecules, Wnt signaling pathway, planar cell polarity pathway	73.5959	48.6264	61.2382	56.0737	49.0773	39.7214
ENSG00000008311	352.203	-0.752154	0.128097	-5.87176	4.31192e-09	4.43718e-08	chr7	122064583	122144308	-	AASS	protein_coding	This gene encodes a bifunctional enzyme that catalyzes the first two steps in the mammalian lysine degradation pathway. The N-terminal and the C-terminal portions of this enzyme contain lysine-ketoglutarate reductase and saccharopine dehydrogenase activity, respectively, resulting in the conversion of lysine to alpha-aminoadipic semialdehyde. Mutations in this gene are associated with familial hy…	10157	GO:0005634, GO:0005737, GO:0005739, GO:0005739, GO:0005759, GO:0005829, GO:0043231	nucleus, cytoplasm, mitochondrion, mitochondrion, mitochondrial matrix, cytosol, intracellular membrane-bounded organelle	GO:0003714, GO:0004753, GO:0004754, GO:0042393, GO:0047130, GO:0047131	transcription corepressor activity, saccharopine dehydrogenase activity, saccharopine dehydrogenase (NAD+, L-lysine-forming) activity, histone binding, saccharopine dehydrogenase (NADP+, L-lysine-forming) activity, saccharopine dehydrogenase (NAD+, L-glutamate-forming) activity	GO:0000122, GO:0006554, GO:0019878, GO:0033512	negative regulation of transcription by RNA polymerase II, lysine catabolic process, lysine biosynthetic process via aminoadipic acid, L-lysine catabolic process to acetyl-CoA via saccharopine	489.938	420.271	416.42	261.677	268.423	256.487
ENSG00000008323	5.51848	-0.37949	1.08279	-0.350473	0.725983	0.920368	chr12	6310436	6328506	+	PLEKHG6	protein_coding	Predicted to enable guanyl-nucleotide exchange factor activity. Predicted to be involved in regulation of small GTPase mediated signal transduction. Located in cell junction and centrosome. [provided by Alliance of Genome Resources, Apr 2022]	55200	GO:0030054, GO:0005813	cell junction, centrosome	GO:0005085	guanyl-nucleotide exchange factor activity	GO:0051056	regulation of small GTPase mediated signal transduction	10.5137	4.34165	3.76851	0	2.00316	12.4839
ENSG00000008324	166.553	0.125327	0.176741	0.709101	0.478262	0.808515	chr3	42581840	42596934	+	SS18L2	protein_coding	SS18-like protein 2	51188	GO:0005634	nucleus	GO:0003713	transcription coactivator activity	GO:0050775, GO:0045944	positive regulation of dendrite morphogenesis, positive regulation of transcription by RNA polymerase II	168.219	162.378	147.914	190.847	181.286	148.672
ENSG00000008382	147.197	-0.146949	0.179367	-0.819267	0.412634	0.757506	chr19	4343527	4360086	+	MPND	protein_coding	Predicted to enable histone binding activity; peptidase activity; and transcription coactivator activity. Predicted to be involved in chromatin remodeling and positive regulation of transcription by RNA polymerase II. [provided by Alliance of Genome Resources, Apr 2022]	84954	GO:0070531, GO:0070552	BRCA1-A complex, BRISC complex	GO:0070122, GO:0008237	isopeptidase activity, metallopeptidase activity	GO:0006302, GO:0006508	double-strand break repair, proteolysis	154.551	163.246	146.03	136.741	136.215	146.402
ENSG00000008394	751.419	0.306902	0.106516	2.88129	0.00396054	0.0177515	chr12	16347142	16609259	+	MGST1	protein_coding	The MAPEG (Membrane Associated Proteins in Eicosanoid and Glutathione metabolism) family consists of six human proteins, two of which are involved in the production of leukotrienes and prostaglandin E, important mediators of inflammation. Other family members, demonstrating glutathione S-transferase and peroxidase activities, are involved in cellular defense against toxic, carcinogenic, and pharm…	4257	GO:0016021	integral component of membrane	GO:0004364, GO:0004364, GO:0004602, GO:0005515	glutathione transferase activity, glutathione transferase activity, glutathione peroxidase activity, protein binding	GO:0034635, GO:0071449, GO:0098869	glutathione transport, cellular response to lipid hydroperoxide, cellular oxidant detoxification	685.493	595.674	734.858	759.454	903.424	829.61
ENSG00000008405	304.447	0.727796	0.153466	4.7424	2.11201e-06	1.65047e-05	chr12	106991364	107093549	-	CRY1	protein_coding	This gene encodes a flavin adenine dinucleotide-binding protein that is a key component of the circadian core oscillator complex, which regulates the circadian clock. This gene is upregulated by CLOCK/ARNTL heterodimers but then represses this upregulation in a feedback loop using PER/CRY heterodimers to interact with CLOCK/ARNTL. Polymorphisms in this gene have been associated with altered sleep…	1407	GO:0005634, GO:0005634, GO:0005634, GO:0005737, GO:0005739	nucleus, nucleus, nucleus, cytoplasm, mitochondrion	GO:0003677, GO:0003690, GO:0003904, GO:0003914, GO:0005515, GO:0009882, GO:0016922, GO:0019901, GO:0019902, GO:0042826, GO:0070888, GO:0071949	DNA binding, double-stranded DNA binding, deoxyribodipyrimidine photo-lyase activity, DNA (6-4) photolyase activity, protein binding, blue light photoreceptor activity, nuclear receptor binding, protein kinase binding, phosphatase binding, histone deacetylase binding, E-box binding, FAD binding	GO:0000122, GO:0006094, GO:0007623, GO:0009416, GO:0009785, GO:0014823, GO:0019915, GO:0031397, GO:0031398, GO:0032868, GO:0032922, GO:0032922, GO:0033762, GO:0042593, GO:0042752, GO:0042754, GO:0042770, GO:0043153, GO:0043153, GO:0045721, GO:0045722, GO:0045744, GO:0045892, GO:0045892, GO:0045892, GO:2000001, GO:2000323, GO:2000850	negative regulation of transcription by RNA polymerase II, gluconeogenesis, circadian rhythm, response to light stimulus, blue light signaling pathway, response to activity, lipid storage, negative regulation of protein ubiquitination, positive regulation of protein ubiquitination, response to insulin, circadian regulation of gene expression, circadian regulation of gene expression, response to g…	203.966	285.68	196.904	363.987	384.606	391.54
ENSG00000008438	0.635614	-1.28254	2.76067	-0.464577	0.642235	0.909914	chr19	46019153	46023053	-	PGLYRP1	protein_coding	Innate immunity protein that plays several important functions in antimicrobial and antitumor defense systems. Acts as a pattern receptor that binds to murein peptidoglycans (PGN) of Gram-positive bacteria and thus provides bactericidal activity (PubMed:9707603). Forms an equimolar complex with heat shock protein HSPA1A and induces programmed cell death through apoptosis and necroptosis in tumor …	8993	GO:0070062, GO:0005576, GO:0097013, GO:0035580, GO:1904724	extracellular exosome, extracellular region, phagocytic vesicle lumen, specific granule lumen, tertiary granule lumen	GO:0008745, GO:0042834, GO:0016019, GO:0008270	N-acetylmuramoyl-L-alanine amidase activity, peptidoglycan binding, peptidoglycan immune receptor activity, zinc ion binding	GO:0061844, GO:0051701, GO:0050830, GO:0016045, GO:0045087, GO:0031640, GO:0050728, GO:0032689, GO:0032827, GO:0009253	antimicrobial humoral immune response mediated by antimicrobial peptide, biological process involved in interaction with host, defense response to Gram-positive bacterium, detection of bacterium, innate immune response, killing of cells of other organism, negative regulation of inflammatory response, negative regulation of interferon-gamma production, negative regulation of natural killer cell di…	0	1.73666	0.942126	0	0	1.1349
ENSG00000008441	10313.4	-0.696496	0.0582936	-11.9481	6.64462e-33	2.22547e-31	chr19	12995475	13098796	+	NFIX	protein_coding	Recognizes and binds the palindromic sequence 5'-TTGGCNNNNNGCCAA-3' present in viral and cellular promoters and in the origin of replication of adenovirus type 2. These proteins are individually capable of activating transcription and replication.	4784	GO:0005634	nucleus	GO:0003677, GO:0003700	DNA binding, DNA-binding transcription factor activity	GO:0006260	DNA replication	12591.2	13354	12320.2	8020.51	7521.85	8072.52
ENSG00000008513	1152.28	-0.771998	0.0856039	-9.01825	1.91117e-19	3.89082e-18	chr8	133454848	133571940	-	ST3GAL1	protein_coding	The protein encoded by this gene is a type II membrane protein that catalyzes the transfer of sialic acid from CMP-sialic acid to galactose-containing substrates. The encoded protein is normally found in the Golgi but can be proteolytically processed to a soluble form. Correct glycosylation of the encoded protein may be critical to its sialyltransferase activity. This protein, which is a member o…	6482	GO:0005794, GO:0016021	Golgi apparatus, integral component of membrane	GO:0008373	sialyltransferase activity	GO:0006486	protein glycosylation	1436.17	1557.78	1366.08	893.244	818.289	842.094
ENSG00000008516	47.1027	0.0212525	0.324336	0.0655262	0.947755	0.9853	chr16	3046062	3060726	+	MMP25	protein_coding	Proteins of the matrix metalloproteinase (MMP) family are involved in the breakdown of extracellular matrix in normal physiological processes, such as embryonic development, reproduction, and tissue remodeling, as well as in disease processes, such as arthritis and metastasis. Most MMPs are secreted as inactive proproteins which are activated when cleaved by extracellular proteinases. However, th…	64386	GO:0005615, GO:0005886, GO:0005886, GO:0016020, GO:0031012, GO:0035579, GO:0098552	extracellular space, plasma membrane, plasma membrane, membrane, extracellular matrix, specific granule membrane, side of membrane	GO:0004222, GO:0005515, GO:0008270	metalloendopeptidase activity, protein binding, zinc ion binding	GO:0006508, GO:0006954, GO:0030198, GO:0030574, GO:0060022	proteolysis, inflammatory response, extracellular matrix organization, collagen catabolic process, hard palate development	48.363	37.3382	54.6433	37.3825	56.0884	48.8006
ENSG00000008517	24.6146	0.849056	0.444534	1.90999	0.0561344	0.178442	chr16	3065297	3082192	+	IL32	protein_coding	This gene encodes a member of the cytokine family. The protein contains a tyrosine sulfation site, 3 potential N-myristoylation sites, multiple putative phosphorylation sites, and an RGD cell-attachment sequence. Expression of this protein is increased after the activation of T-cells by mitogens or the activation of NK cells by IL-2. This protein induces the production of TNFalpha from macrophage…	9235	GO:0005615, GO:0005829, GO:0016020	extracellular space, cytosol, membrane	GO:0005125, GO:0005515	cytokine activity, protein binding	GO:0006955	immune response	21.0274	13.8933	17.9004	22.6262	37.0584	35.1818
ENSG00000008710	4099.21	-0.41911	0.0660799	-6.34248	2.26097e-10	2.60237e-09	chr16	2088708	2135898	-	PKD1	protein_coding	This gene encodes a member of the polycystin protein family. The encoded glycoprotein contains a large N-terminal extracellular region, multiple transmembrane domains and a cytoplasmic C-tail. It is an integral membrane protein that functions as a regulator of calcium permeable cation channels and intracellular calcium homoeostasis. It is also involved in cell-cell/matrix interactions and may mod…	5310	GO:0000139, GO:0002133, GO:0002133, GO:0005634, GO:0005737, GO:0005783, GO:0005794, GO:0005886, GO:0005886, GO:0005929, GO:0005929, GO:0005929, GO:0009986, GO:0016020, GO:0016020, GO:0016323, GO:0016328, GO:0030660, GO:0031514, GO:0034703, GO:0034704, GO:0060170, GO:0070062, GO:0070062	Golgi membrane, polycystin complex, polycystin complex, nucleus, cytoplasm, endoplasmic reticulum, Golgi apparatus, plasma membrane, plasma membrane, cilium, cilium, cilium, cell surface, membrane, membrane, basolateral plasma membrane, lateral plasma membrane, Golgi-associated vesicle membrane, motile cilium, cation channel complex, calcium channel complex, ciliary membrane, extracellular exosom…	GO:0005261, GO:0005262, GO:0005262, GO:0005515, GO:0019901, GO:0019904, GO:0030246, GO:0042813, GO:0044325, GO:0140416	monoatomic cation channel activity, calcium channel activity, calcium channel activity, protein binding, protein kinase binding, protein domain specific binding, carbohydrate binding, Wnt receptor activity, transmembrane transporter binding, transcription regulator inhibitor activity	GO:0001502, GO:0001701, GO:0001822, GO:0001889, GO:0001892, GO:0006611, GO:0006816, GO:0006816, GO:0007156, GO:0007160, GO:0007161, GO:0007204, GO:0007259, GO:0007259, GO:0007507, GO:0009653, GO:0016055, GO:0018105, GO:0021510, GO:0021915, GO:0030155, GO:0034405, GO:0036303, GO:0043588, GO:0045944, GO:0048565, GO:0048754, GO:0048806, GO:0050982, GO:0051216, GO:0051290, GO:0051726, GO:0060236, GO:…	cartilage condensation, in utero embryonic development, kidney development, liver development, embryonic placenta development, protein export from nucleus, calcium ion transport, calcium ion transport, homophilic cell adhesion via plasma membrane adhesion molecules, cell-matrix adhesion, calcium-independent cell-matrix adhesion, positive regulation of cytosolic calcium ion concentration, receptor…	5048.68	4567.41	4456.26	3517.89	3424.4	3580.6
ENSG00000008735	84.1698	-1.84414	0.258368	-7.13768	9.49222e-13	1.32136e-11	chr22	50600793	50613981	+	MAPK8IP2	protein_coding	The JNK-interacting protein (JIP) group of scaffold proteins selectively mediates JNK signaling by aggregating specific components of the MAPK cascade to form a functional JNK signaling module. JIP2 inhibits IL1 beta-induced apoptosis in insulin-secreting cells. May function as a regulator of vesicle transport, through interactions with the JNK-signaling components and motor proteins (By similari…	23542	GO:0005737, GO:0043025, GO:0014069, GO:0032991	cytoplasm, neuronal cell body, postsynaptic density, protein-containing complex	GO:0001540, GO:0019894, GO:0005078, GO:0030295, GO:0019901, GO:0044877, GO:0005198	amyloid-beta binding, kinesin binding, MAP-kinase scaffold activity, protein kinase activator activity, protein kinase binding, protein-containing complex binding, structural molecule activity	GO:0001662, GO:0048813, GO:0060079, GO:0007254, GO:0000165, GO:0007617, GO:2001234, GO:0046958, GO:0032874, GO:2000311, GO:0046328, GO:2000310, GO:0010469, GO:0051966, GO:0007172, GO:0035176	behavioral fear response, dendrite morphogenesis, excitatory postsynaptic potential, JNK cascade, MAPK cascade, mating behavior, negative regulation of apoptotic signaling pathway, nonassociative learning, positive regulation of stress-activated MAPK cascade, regulation of AMPA receptor activity, regulation of JNK cascade, regulation of NMDA receptor activity, regulation of signaling receptor act…	115.651	130.249	148.856	31.48	39.0615	39.7214
ENSG00000008838	814.153	-0.111212	0.106058	-1.0486	0.294363	0.619332	chr17	40019097	40061215	-	MED24	protein_coding	Mediator complex subunit 24	9862	GO:0016592	mediator complex	GO:0003712, GO:0003712, GO:0003713, GO:0005515, GO:0030374, GO:0042809, GO:0046966	transcription coregulator activity, transcription coregulator activity, transcription coactivator activity, protein binding, nuclear receptor coactivator activity, nuclear vitamin D receptor binding, nuclear thyroid hormone receptor binding	GO:0032968, GO:0045893, GO:0051123, GO:0060261, GO:0060261	positive regulation of transcription elongation by RNA polymerase II, positive regulation of DNA-templated transcription, RNA polymerase II preinitiation complex assembly, positive regulation of transcription initiation by RNA polymerase II, positive regulation of transcription initiation by RNA polymerase II	919.949	723.318	895.02	784.048	828.305	734.279
ENSG00000008853	795.483	-0.165527	0.0885179	-1.86999	0.0614858	0.192287	chr8	22987417	23020509	+	RHOBTB2	protein_coding	The protein encoded by this gene is a small Rho GTPase and a candidate tumor suppressor. The encoded protein interacts with the cullin-3 protein, a ubiquitin E3 ligase necessary for mitotic cell division. This protein inhibits the growth and spread of some types of breast cancer. Three transcript variants encoding different isoforms have been found for this gene. [provided by RefSeq, Nov 2011].	23221	GO:0005886, GO:0010008	plasma membrane, endosome membrane	GO:0005525, GO:0003924	GTP binding, GTPase activity	GO:0007264	small GTPase mediated signal transduction	838.993	863.119	820.592	751.584	729.149	769.46
ENSG00000008869	330.452	0.289818	0.130399	2.22256	0.0262457	0.0941231	chr2	36968383	37084372	-	HEATR5B	protein_coding	Predicted to be involved in endocytosis; protein localization; and retrograde transport, endosome to Golgi. Located in membrane. [provided by Alliance of Genome Resources, Apr 2022]	54497	GO:0005829, GO:0016020, GO:0016607, GO:0030136, GO:0030139, GO:0043231, GO:0048471	cytosol, membrane, nuclear speck, clathrin-coated vesicle, endocytic vesicle, intracellular membrane-bounded organelle, perinuclear region of cytoplasm	GO:0005515	protein binding	GO:0006897, GO:0008104, GO:0015031, GO:0042147	endocytosis, protein localization, protein transport, retrograde transport, endosome to Golgi	318.565	308.257	265.68	381.695	355.56	352.953
ENSG00000008952	2006.05	-0.137421	0.0788225	-1.74342	0.0812599	0.240987	chr3	169966635	169998373	+	SEC62	protein_coding	Translocation protein SEC62	7095	GO:0030176	integral component of endoplasmic reticulum membrane	GO:0038023	signaling receptor activity	GO:0015031	protein transport	2060.68	2040.57	2202.69	2008.82	1722.71	2000.82
ENSG00000008988	4463.76	-0.0147966	0.0758636	-0.195042	0.84536	0.923429	chr8	56067254	56074510	-	RPS20	protein_coding	Ribosomes, the organelles that catalyze protein synthesis, consist of a small 40S subunit and a large 60S subunit. Together these subunits are composed of 4 RNA species and approximately 80 structurally distinct proteins. This gene encodes a ribosomal protein that is a component of the 40S subunit. The protein belongs to the S10P family of ribosomal proteins. It is located in the cytoplasm. This …	6224	GO:0005654, GO:0005737, GO:0005829, GO:0016020, GO:0022626, GO:0022627, GO:0022627, GO:0022627, GO:0022627, GO:0045202, GO:0070062	nucleoplasm, cytoplasm, cytosol, membrane, cytosolic ribosome, cytosolic small ribosomal subunit, cytosolic small ribosomal subunit, cytosolic small ribosomal subunit, cytosolic small ribosomal subunit, synapse, extracellular exosome	GO:0003723, GO:0003735, GO:0003735, GO:0003735, GO:0003735, GO:0005515, GO:0097371, GO:1990948	RNA binding, structural constituent of ribosome, structural constituent of ribosome, structural constituent of ribosome, structural constituent of ribosome, protein binding, MDM2/MDM4 family protein binding, ubiquitin ligase inhibitor activity	GO:0002181, GO:0002181, GO:0006412, GO:0006412, GO:1901798	cytoplasmic translation, cytoplasmic translation, translation, translation, positive regulation of signal transduction by p53 class mediator	4138.19	4868.72	4451.55	4176.02	4819.59	4328.5
ENSG00000009307	7966.16	0.0676358	0.0541424	1.24922	0.211584	0.494896	chr1	114716913	114758676	-	CSDE1	protein_coding	Enables RNA stem-loop binding activity. Involved in IRES-dependent viral translational initiation; nuclear-transcribed mRNA catabolic process, no-go decay; and stress granule assembly. Located in Golgi apparatus; cytosol; and plasma membrane. Part of CRD-mediated mRNA stability complex. [provided by Alliance of Genome Resources, Apr 2022]	7812	GO:0000932, GO:0005794, GO:0005829, GO:0005886, GO:0010494, GO:0070937, GO:0106002	P-body, Golgi apparatus, cytosol, plasma membrane, cytoplasmic stress granule, CRD-mediated mRNA stability complex, mCRD-mediated mRNA stability complex	GO:0003676	nucleic acid binding	GO:0006446, GO:0008584, GO:0034063, GO:0070934, GO:0070966, GO:0075522, GO:1900152, GO:2000767	regulation of translational initiation, male gonad development, stress granule assembly, CRD-mediated mRNA stabilization, nuclear-transcribed mRNA catabolic process, no-go decay, IRES-dependent viral translational initiation, negative regulation of nuclear-transcribed mRNA catabolic process, deadenylation-dependent decay, positive regulation of cytoplasmic translation	7766.47	7988.63	7583.17	8330.39	8063.71	8064.58
ENSG00000009335	1622.62	0.342177	0.0769215	4.44839	8.65154e-06	6.21714e-05	chr7	157138916	157269370	+	UBE3C	protein_coding	Enables ubiquitin protein ligase activity. Involved in protein polyubiquitination. Predicted to be located in nucleus. Predicted to be part of proteasome complex. [provided by Alliance of Genome Resources, Apr 2022]	9690	GO:0000502	proteasome complex	GO:0005515, GO:0061630, GO:0061630	protein binding, ubiquitin protein ligase activity, ubiquitin protein ligase activity	GO:0000209, GO:0000209, GO:0006511, GO:0035519, GO:0070936	protein polyubiquitination, protein polyubiquitination, ubiquitin-dependent protein catabolic process, protein K29-linked ubiquitination, protein K48-linked ubiquitination	1497.15	1480.5	1316.15	1856.33	1795.83	1789.73
ENSG00000009413	4947.35	-2.20587	0.0673191	-32.7674	1.71521e-235	2.24543e-232	chr6	111299028	111483715	-	REV3L	protein_coding	The protein encoded by this gene represents the catalytic subunit of DNA polymerase zeta, which functions in translesion DNA synthesis. The encoded protein can be found in mitochondria, where it protects DNA from damage. Defects in this gene are a cause of Mobius syndrome. [provided by RefSeq, Jan 2017].	5980	GO:0005634, GO:0005654, GO:0005730, GO:0016035, GO:0016035, GO:0016035	nucleus, nucleoplasm, nucleolus, zeta DNA polymerase complex, zeta DNA polymerase complex, zeta DNA polymerase complex	GO:0000166, GO:0003677, GO:0003887, GO:0005515, GO:0046872, GO:0051539	nucleotide binding, DNA binding, DNA-directed DNA polymerase activity, protein binding, metal ion binding, 4 iron, 4 sulfur cluster binding	GO:0000724, GO:0006261, GO:0042276, GO:0042276	double-strand break repair via homologous recombination, DNA-templated DNA replication, error-prone translesion synthesis, error-prone translesion synthesis	8426.73	8054.62	7916.69	1911.42	1683.65	1691
ENSG00000009724	199.2	0.53154	0.164506	3.23112	0.00123304	0.00617855	chr1	11022009	11047239	-	MASP2	protein_coding	Serum protease that plays an important role in the activation of the complement system via mannose-binding lectin. After activation by auto-catalytic cleavage it cleaves C2 and C4, leading to their activation and to the formation of C3 convertase.	10747	GO:0070062, GO:0005576, GO:0005615	extracellular exosome, extracellular region, extracellular space	GO:0005509, GO:0048306, GO:0001855, GO:0042802, GO:0008233, GO:0004252	calcium ion binding, calcium-dependent protein binding, complement component C4b binding, identical protein binding, peptidase activity, serine-type endopeptidase activity	GO:0006958, GO:0001867	complement activation, classical pathway, complement activation, lectin pathway	151.397	152.826	184.657	233.149	256.404	216.765
ENSG00000009780	194.608	-0.903558	0.17042	-5.30195	1.14572e-07	1.01823e-06	chr1	27725961	27763116	+	FAM76A	protein_coding	Located in nucleoplasm. [provided by Alliance of Genome Resources, Apr 2022]	199870	GO:0005654, GO:0016607	nucleoplasm, nuclear speck					258.637	247.474	254.374	142.644	110.174	154.346
ENSG00000009790	10.3051	0.819133	0.687382	1.19167	0.233391	0.52953	chr1	209756032	209782320	+	TRAF3IP3	protein_coding	The gene encodes a protein that mediates cell growth by modulating the c-Jun N-terminal kinase signal transduction pathway. The encoded protein may also interact with a large multi-protein assembly containing the phosphatase 2A catalytic subunit. Alternative splicing results in multiple transcript variants. [provided by RefSeq, Dec 2013].	80342	GO:0000139, GO:0005739, GO:0005741, GO:0005765, GO:0005886	Golgi membrane, mitochondrion, mitochondrial outer membrane, lysosomal membrane, plasma membrane	GO:0005515, GO:0060090	protein binding, molecular adaptor activity	GO:0032481	positive regulation of type I interferon production	6.30822	12.1566	3.76851	10.8212	14.0221	14.7537
ENSG00000009830	374.909	0.117749	0.140817	0.83618	0.403053	0.747057	chr14	77274956	77320883	-	POMT2	protein_coding	The protein encoded by this gene is an O-mannosyltransferase that requires interaction with the product of the POMT1 gene for enzymatic function. The encoded protein is found in the membrane of the endoplasmic reticulum. Defects in this gene are a cause of Walker-Warburg syndrome (WWS).[provided by RefSeq, Oct 2008].	29954	GO:0005654, GO:0005730, GO:0005783, GO:0005789, GO:0005829	nucleoplasm, nucleolus, endoplasmic reticulum, endoplasmic reticulum membrane, cytosol	GO:0000030, GO:0004169, GO:0046872	mannosyltransferase activity, dolichyl-phosphate-mannose-protein mannosyltransferase activity, metal ion binding	GO:0021542, GO:0035269, GO:0035269, GO:0071711, GO:0150103, GO:1904100	dentate gyrus development, protein O-linked mannosylation, protein O-linked mannosylation, basement membrane organization, reactive gliosis, positive regulation of protein O-linked glycosylation	321.719	331.702	425.841	419.077	410.647	340.469
ENSG00000009844	781.264	0.342363	0.0995413	3.43941	0.000582989	0.00311237	chr6	142147162	142224685	+	VTA1	protein_coding	C6ORF55 encodes a protein involved in trafficking of the multivesicular body, an endosomal compartment involved in sorting membrane proteins for degradation in lysosomes (Ward et al., 2005 [PubMed 15644320]).[supplied by OMIM, Mar 2008].	51534	GO:0005829, GO:0010008, GO:0043231, GO:0005654	cytosol, endosome membrane, intracellular membrane-bounded organelle, nucleoplasm	GO:0005515	protein binding	GO:0032511, GO:0015031	late endosome to vacuole transport via multivesicular body sorting pathway, protein transport	614	755.446	696.231	912.919	845.332	863.657
ENSG00000009950	2.01489	0.677182	1.55857	0.43449	0.663932	0.918833	chr7	73593194	73624543	-	MLXIPL	protein_coding	This gene encodes a basic helix-loop-helix leucine zipper transcription factor of the Myc/Max/Mad superfamily. This protein forms a heterodimeric complex and binds and activates, in a glucose-dependent manner, carbohydrate response element (ChoRE) motifs in the promoters of triglyceride synthesis genes. The gene is deleted in Williams-Beuren syndrome, a multisystem developmental disorder caused b…	51085	GO:0000785, GO:0000785, GO:0005634, GO:0005634, GO:0005634, GO:0005654, GO:0005654, GO:0005667, GO:0005737, GO:0005829, GO:0005829	chromatin, chromatin, nucleus, nucleus, nucleus, nucleoplasm, nucleoplasm, transcription regulator complex, cytoplasm, cytosol, cytosol	GO:0000978, GO:0000981, GO:0000981, GO:0001216, GO:0001227, GO:0001228, GO:0003677, GO:0003677, GO:0003700, GO:0035538, GO:0042803, GO:0046982, GO:0061629, GO:0140297	RNA polymerase II cis-regulatory region sequence-specific DNA binding, DNA-binding transcription factor activity, RNA polymerase II-specific, DNA-binding transcription factor activity, RNA polymerase II-specific, DNA-binding transcription activator activity, DNA-binding transcription repressor activity, RNA polymerase II-specific, DNA-binding transcription activator activity, RNA polymerase II-sp…	GO:0000122, GO:0000432, GO:0006355, GO:0006357, GO:0008284, GO:0008610, GO:0009653, GO:0010255, GO:0033137, GO:0042593, GO:0045723, GO:0045821, GO:0045892, GO:0045893, GO:0045944, GO:0046889, GO:0055089, GO:0070328, GO:0090324, GO:0097009	negative regulation of transcription by RNA polymerase II, positive regulation of transcription from RNA polymerase II promoter by glucose, regulation of DNA-templated transcription, regulation of transcription by RNA polymerase II, positive regulation of cell population proliferation, lipid biosynthetic process, anatomical structure morphogenesis, glucose mediated signaling pathway, negative reg…	1.05137	2.60499	0.942126	2.95125	0	4.53959
ENSG00000009954	2284.87	-0.036412	0.0727868	-0.500256	0.616895	0.909914	chr7	73440406	73522293	-	BAZ1B	protein_coding	Atypical tyrosine-protein kinase that plays a central role in chromatin remodeling and acts as a transcription regulator (PubMed:19092802). Involved in DNA damage response by phosphorylating 'Tyr-142' of histone H2AX (H2AXY142ph) (PubMed:19092802, PubMed:19234442). H2AXY142ph plays a central role in DNA repair and acts as a mark that distinguishes between apoptotic and repair responses to genotox…	9031	GO:0000793, GO:0016604, GO:0005654, GO:0005721	condensed chromosome, nuclear body, nucleoplasm, pericentric heterochromatin	GO:0005524, GO:0042393, GO:0035173, GO:0004715, GO:0004713, GO:0004714, GO:0008270	ATP binding, histone binding, histone kinase activity, non-membrane spanning protein tyrosine kinase activity, protein tyrosine kinase activity, transmembrane receptor protein tyrosine kinase activity, zinc ion binding	GO:0006974, GO:0006333, GO:0006338, GO:0016572, GO:0006357	cellular response to DNA damage stimulus, chromatin assembly or disassembly, chromatin remodeling, histone phosphorylation, regulation of transcription by RNA polymerase II	2408.69	2304.55	2228.13	2361	2088.29	2318.6
ENSG00000010017	840.356	-0.277411	0.0869715	-3.18968	0.00142433	0.00703403	chr6	13621498	13711835	-	RANBP9	protein_coding	May act as scaffolding protein, and as adapter protein to couple membrane receptors to intracellular signaling pathways (Probable). Acts as a mediator of cell spreading and actin cytoskeleton rearrangement (PubMed:18710924). Core component of the CTLH E3 ubiquitin-protein ligase complex that selectively accepts ubiquitin from UBE2H and mediates ubiquitination and subsequent proteasomal degradatio…	10048	GO:0005737, GO:0005829, GO:0005875, GO:0016604, GO:0005654, GO:0005634, GO:0005886, GO:0000151	cytoplasm, cytosol, microtubule associated complex, nuclear body, nucleoplasm, nucleus, plasma membrane, ubiquitin ligase complex	GO:0019899, GO:0031267	enzyme binding, small GTPase binding	GO:0007166, GO:0007010, GO:0007020, GO:0070373, GO:1902993, GO:0065003	cell surface receptor signaling pathway, cytoskeleton organization, microtubule nucleation, negative regulation of ERK1 and ERK2 cascade, positive regulation of amyloid precursor protein catabolic process, protein-containing complex assembly	932.565	885.696	944.953	769.292	757.193	752.437
ENSG00000010030	211.469	-3.39078	0.228242	-14.8561	6.35222e-50	3.36735e-48	chr6	36354091	36387800	-	ETV7	protein_coding	Transcriptional repressor; binds to the DNA sequence 5'-CCGGAAGT-3'. Isoform A does not seem to have a repressor activity. Isoform C does not seem to have a repressor activity.	51513	GO:0000785, GO:0005654, GO:0005634	chromatin, nucleoplasm, nucleus	GO:0000981, GO:0001227, GO:0000977, GO:1990837	DNA-binding transcription factor activity, RNA polymerase II-specific, DNA-binding transcription repressor activity, RNA polymerase II-specific, RNA polymerase II transcription regulatory region sequence-specific DNA binding, sequence-specific double-stranded DNA binding	GO:0009887, GO:0030154, GO:0000122, GO:0006357, GO:0006366	animal organ morphogenesis, cell differentiation, negative regulation of transcription by RNA polymerase II, regulation of transcription by RNA polymerase II, transcription by RNA polymerase II	488.887	305.652	364.603	38.3662	44.0694	27.2375
ENSG00000010072	173.404	0.0893194	0.168444	0.530261	0.595931	0.901696	chr1	231337104	231355023	+	SPRTN	protein_coding	The protein encoded by this gene may play a role in DNA repair during replication of damaged DNA. This protein recruits valosin containing protein (p97) to stalled DNA replication forks where it may prevent excessive translesional DNA synthesis and limit the number of DNA-damage induced mutations. It may also be involved in replication-related G2/M-checkpoint regulation. Deficiency of a similar p…	83932	GO:0005634	nucleus	GO:0004222, GO:0003697	metalloendopeptidase activity, single-stranded DNA binding	GO:0006974	cellular response to DNA damage stimulus	165.065	183.217	155.451	172.156	177.279	187.258
ENSG00000010165	612.683	0.171736	0.100185	1.71418	0.0864958	0.253345	chr1	171781660	171814023	+	METTL13	protein_coding	Dual methyltransferase that catalyzes methylation of elongation factor 1-alpha (EEF1A1 and EEF1A2) at two different positions, and is therefore involved in the regulation of mRNA translation (PubMed:30612740, PubMed:30143613). Via its C-terminus, methylates EEF1A1 and EEF1A2 at the N-terminal residue 'Gly-2' (PubMed:30143613). Via its N-terminus dimethylates EEF1A1 and EEF1A2 at residue 'Lys-55' …	51603	GO:0005737, GO:0005739, GO:0005634	cytoplasm, mitochondrion, nucleus	GO:0008168	methyltransferase activity	GO:0032259, GO:1902807, GO:0000122	methylation, negative regulation of cell cycle G1/S phase transition, negative regulation of transcription by RNA polymerase II	534.096	598.279	595.424	628.616	658.037	661.645
ENSG00000010219	133.966	0.466828	0.193458	2.41307	0.0158188	0.0605783	chr12	4562208	4615302	+	DYRK4	protein_coding	This gene encodes an enzyme that belongs to a conserved family of serine/threonine protein kinases. Members of this dual specificity kinase family are thought to function in the regulation of cell differentiation and proliferation, survival, and in development. Alternate splicing results in multiple transcript variants. Additional alternatively spliced transcript variants of this gene have been d…	8798	GO:0005634, GO:0005737, GO:0005856, GO:0043231	nucleus, cytoplasm, cytoskeleton, intracellular membrane-bounded organelle	GO:0004674, GO:0004712, GO:0004713, GO:0005515, GO:0005524, GO:0046872, GO:0106310	protein serine/threonine kinase activity, protein serine/threonine/tyrosine kinase activity, protein tyrosine kinase activity, protein binding, ATP binding, metal ion binding, protein serine kinase activity	GO:0016310, GO:0018105, GO:0018107	phosphorylation, peptidyl-serine phosphorylation, peptidyl-threonine phosphorylation	126.164	106.804	104.576	142.644	152.24	171.369
ENSG00000010244	1637.49	0.212012	0.0809908	2.61773	0.00885181	0.0364308	chr17	32350132	32381885	+	ZNF207	protein_coding	Enables microtubule binding activity. Involved in several processes, including mitotic nuclear division; mitotic spindle assembly checkpoint signaling; and protein stabilization. Located in kinetochore; nuclear lumen; and spindle matrix. [provided by Alliance of Genome Resources, Apr 2022]	7756	GO:0000776, GO:0000776, GO:0000776, GO:0005634, GO:0005634, GO:0005654, GO:0005730, GO:0005737, GO:0005819, GO:0005874, GO:1990047, GO:1990047	kinetochore, kinetochore, kinetochore, nucleus, nucleus, nucleoplasm, nucleolus, cytoplasm, spindle, microtubule, spindle matrix, spindle matrix	GO:0003677, GO:0003723, GO:0005515, GO:0008017, GO:0008017, GO:0008201, GO:0046872	DNA binding, RNA binding, protein binding, microtubule binding, microtubule binding, heparin binding, metal ion binding	GO:0000070, GO:0001578, GO:0007094, GO:0007094, GO:0008608, GO:0008608, GO:0046785, GO:0050821, GO:0051301, GO:0051983, GO:0090307, GO:0090307	mitotic sister chromatid segregation, microtubule bundle formation, mitotic spindle assembly checkpoint signaling, mitotic spindle assembly checkpoint signaling, attachment of spindle microtubules to kinetochore, attachment of spindle microtubules to kinetochore, microtubule polymerization, protein stabilization, cell division, regulation of chromosome segregation, mitotic spindle assembly, mitot…	1612.8	1395.4	1546.03	1735.33	1865.94	1669.43
ENSG00000010256	1677.89	0.653185	0.075346	8.66914	4.35392e-18	8.25025e-17	chr3	48599002	48610976	-	UQCRC1	protein_coding	Enables ubiquitin protein ligase binding activity. Predicted to be involved in oxidative phosphorylation. Predicted to act upstream of or within mitochondrial electron transport, ubiquinol to cytochrome c. Located in mitochondrion. Implicated in Alzheimer's disease. Biomarker of Alzheimer's disease. [provided by Alliance of Genome Resources, Apr 2022]	7384	GO:0005739, GO:0005739, GO:0005739, GO:0005743, GO:0005743, GO:0005746, GO:0005750	mitochondrion, mitochondrion, mitochondrion, mitochondrial inner membrane, mitochondrial inner membrane, mitochondrial respirasome, mitochondrial respiratory chain complex III	GO:0005515, GO:0008121, GO:0031625, GO:0044877, GO:0046872	protein binding, ubiquinol-cytochrome-c reductase activity, ubiquitin protein ligase binding, protein-containing complex binding, metal ion binding	GO:0006119, GO:0006122, GO:0009060, GO:0014823, GO:0043279, GO:0045333, GO:1902600	oxidative phosphorylation, mitochondrial electron transport, ubiquinol to cytochrome c, aerobic respiration, response to activity, response to alkaloid, cellular respiration, proton transmembrane transport	1310.01	1348.52	1254.91	2008.82	2179.43	1965.64
ENSG00000010270	437.574	-0.0589412	0.113544	-0.519104	0.603688	0.906271	chr7	38178245	38230670	+	STARD3NL	protein_coding	This gene encodes a late-endosomal protein that contains a conserved MENTAL (MLN64 N-terminal) domain. The encoded protein binds cholesterol molecules and may play a role in endosomal cholesterol transport through interactions with metastatic lymph node protein 64 (MLN64). [provided by RefSeq, Sep 2011].	83930	GO:0016021, GO:0043231, GO:0031902	integral component of membrane, intracellular membrane-bounded organelle, late endosome membrane	GO:0005515, GO:0015485, GO:0015485, GO:0042803	protein binding, cholesterol binding, cholesterol binding, protein homodimerization activity	GO:0030301, GO:0099044, GO:0099044	cholesterol transport, vesicle tethering to endoplasmic reticulum, vesicle tethering to endoplasmic reticulum	435.267	456.741	447.51	461.378	404.638	419.912
ENSG00000010278	1543.4	-0.50048	0.0867048	-5.77223	7.82309e-09	7.83349e-08	chr12	6199715	6238271	+	CD9	protein_coding	This gene encodes a member of the transmembrane 4 superfamily, also known as the tetraspanin family. Tetraspanins are cell surface glycoproteins with four transmembrane domains that form multimeric complexes with other cell surface proteins. The encoded protein functions in many cellular processes including differentiation, adhesion, and signal transduction, and expression of this gene plays a cr…	928	GO:0005576, GO:0016021, GO:0005886	extracellular region, integral component of membrane, plasma membrane	GO:0005178, GO:0005515	integrin binding, protein binding	GO:0007338	single fertilization	1812.56	1618.57	1995.42	1326.09	1273.01	1234.77
ENSG00000010282	0.157021	-0.835588	4.08047	-0.204777	0.837746	0.920368	chr3	42692663	42702824	-	HHATL	protein_coding	Predicted to enable acyltransferase activity. Predicted to be involved in negative regulation of N-terminal protein palmitoylation. Located in perinuclear region of cytoplasm. [provided by Alliance of Genome Resources, Apr 2022]	57467	GO:0016021	integral component of membrane	GO:0005515, GO:0016746	protein binding, acyltransferase activity	GO:0060262	negative regulation of N-terminal protein palmitoylation	0	0	0.942126	0	0	0
ENSG00000010292	1347.76	1.21713	0.0884234	13.7648	4.15284e-43	1.87751e-41	chr12	6493356	6531955	+	NCAPD2	protein_coding	Enables histone binding activity. Involved in mitotic chromosome condensation. Located in condensed chromosome; cytosol; and nucleoplasm. Part of condensin complex. Colocalizes with cytoplasm and nuclear chromosome. Implicated in primary autosomal recessive microcephaly. [provided by Alliance of Genome Resources, Apr 2022]	9918	GO:0005829, GO:0005654	cytosol, nucleoplasm	GO:0005515, GO:0042393, GO:0042393, GO:0042393	protein binding, histone binding, histone binding, histone binding	GO:0007076	mitotic chromosome condensation	887.356	815.361	731.09	1987.17	1893.98	1771.57
ENSG00000010295	1066.86	-0.80758	0.0887119	-9.1034	8.75466e-20	1.80674e-18	chr12	6538961	6556073	-	IFFO1	protein_coding	This gene is a member of the intermediate filament family. Intermediate filaments are proteins which are primordial components of the cytoskeleton and nuclear envelope. The proteins encoded by the members of this gene family are evolutionarily and structurally related but have limited sequence homology, with the exception of the central rod domain. Multiple alternatively spliced transcript varian…	25900	GO:0005882	intermediate filament	GO:0005515	protein binding	GO:0006303, GO:1990166, GO:1990683	double-strand break repair via nonhomologous end joining, protein localization to site of double-strand break, DNA double-strand break attachment to nuclear envelope	1420.4	1257.34	1397.17	753.552	829.307	743.358
ENSG00000010310	52.1608	-1.16205	0.322806	-3.59984	0.000318416	0.00178372	chr19	45668221	45683722	+	GIPR	protein_coding	This gene encodes a G-protein coupled receptor for gastric inhibitory polypeptide (GIP), which was originally identified as an activity in gut extracts that inhibited gastric acid secretion and gastrin release, but subsequently was demonstrated to stimulate insulin release in the presence of elevated glucose. Mice lacking this gene exhibit higher blood glucose levels with impaired initial insulin…	2696	GO:0016021, GO:0005886	integral component of membrane, plasma membrane	GO:0016519	gastric inhibitory peptide receptor activity	GO:0007166	cell surface receptor signaling pathway	62.0308	79.018	75.3701	44.2687	25.0395	27.2375
ENSG00000010318	49.9811	0.10361	0.304162	0.340639	0.733375	0.920368	chr3	52410660	52423641	+	PHF7	protein_coding	Spermatogenesis is a complex process regulated by extracellular and intracellular factors as well as cellular interactions among interstitial cells of the testis, Sertoli cells, and germ cells. This gene is expressed in the testis in Sertoli cells but not germ cells. The protein encoded by this gene contains plant homeodomain (PHD) finger domains, also known as leukemia associated protein (LAP) d…	51533	GO:0005794, GO:0016607	Golgi apparatus, nuclear speck	GO:0046872	metal ion binding			52.5685	49.4948	42.3957	48.2037	47.0742	60.1496
ENSG00000010319	1.02382	1.27798	2.33397	0.547554	0.583998	0.898497	chr3	52433035	52445103	-	SEMA3G	protein_coding	The transcription of this gene is activated by PPAR-gamma, and the resulting protein product plays a role in endothelial cell migration. Expression of this gene also inhibits tumor cell migration and invasion. [provided by RefSeq, Jul 2016].	56920	GO:0070062	extracellular exosome	GO:0005102, GO:0005515, GO:0030215, GO:0045499	signaling receptor binding, protein binding, semaphorin receptor binding, chemorepellent activity	GO:0001755, GO:0007411, GO:0030335, GO:0030517, GO:0048843, GO:0050919, GO:0071526	neural crest cell migration, axon guidance, positive regulation of cell migration, negative regulation of axon extension, negative regulation of axon extension involved in axon guidance, negative chemotaxis, semaphorin-plexin signaling pathway	0	1.73666	0	0	1.00158	3.40469
ENSG00000010322	2280.15	-0.316128	0.0691545	-4.57132	4.84655e-06	3.6032e-05	chr3	52455118	52493068	+	NISCH	protein_coding	This gene encodes a nonadrenergic imidazoline-1 receptor protein that localizes to the cytosol and anchors to the inner layer of the plasma membrane. The orthologous mouse protein has been shown to influence cytoskeletal organization and cell migration by binding to alpha-5-beta-1 integrin. In humans, this protein has been shown to bind to the adapter insulin receptor substrate 4 (IRS4) to mediat…	11188	GO:0005829, GO:0045171, GO:0043231, GO:0015630, GO:0005654	cytosol, intercellular bridge, intracellular membrane-bounded organelle, microtubule cytoskeleton, nucleoplasm	GO:0005178, GO:0035091	integrin binding, phosphatidylinositol binding	GO:0006915, GO:0016601, GO:0030036, GO:0030336, GO:0036158	apoptotic process, Rac protein signal transduction, actin cytoskeleton organization, negative regulation of cell migration, outer dynein arm assembly	2365.58	2631.04	2588.96	2027.51	2035.21	2032.6
ENSG00000010327	48.1664	1.1344	0.335788	3.37832	0.000729302	0.00381939	chr3	52495338	52524495	+	STAB1	protein_coding	This gene encodes a large, transmembrane receptor protein which may function in angiogenesis, lymphocyte homing, cell adhesion, or receptor scavenging. The protein contains 7 fasciclin, 16 epidermal growth factor (EGF)-like, and 2 laminin-type EGF-like domains as well as a C-type lectin-like hyaluronan-binding Link module. The protein is primarily expressed on sinusoidal endothelial cells of live…	23166	GO:0016021	integral component of membrane	GO:0005041, GO:0005044, GO:0005509, GO:0005515, GO:0005540, GO:0015035, GO:0030169	low-density lipoprotein particle receptor activity, scavenger receptor activity, calcium ion binding, protein binding, hyaluronic acid binding, protein-disulfide reductase activity, low-density lipoprotein particle binding	GO:0006898, GO:0006954, GO:0007155, GO:0007267, GO:0016525, GO:0042742	receptor-mediated endocytosis, inflammatory response, cell adhesion, cell-cell signaling, negative regulation of angiogenesis, defense response to bacterium	31.5411	39.0748	19.7847	75.7487	66.1042	56.7449
ENSG00000010361	426.017	0.204356	0.113739	1.79671	0.0723822	0.220278	chr19	49806866	49817376	-	FUZ	protein_coding	This gene encodes a planar cell polarity protein that is involved in ciliogenesis and directional cell movement. Knockout studies in mice exhibit neural tube defects and defective cilia, and mutations in this gene are associated with neural tube defects in humans. Alternatively spliced transcript variants have been found for this gene. [provided by RefSeq, Jul 2012].	80199	GO:0005737, GO:0005856, GO:0005929, GO:0070062	cytoplasm, cytoskeleton, cilium, extracellular exosome	GO:0005515	protein binding	GO:0016192	vesicle-mediated transport	385.853	408.115	393.809	457.443	480.758	430.126
ENSG00000010379	0.333859	1.93951	4.04197	0.479842	0.63134	0.909914	chr12	220621	262873	-	SLC6A13	protein_coding	Transporter	6540	GO:0016021	integral component of membrane	GO:0015293	symporter activity	GO:0015718, GO:0015734, GO:0015881, GO:0035725, GO:0051936, GO:0051939, GO:0071705, GO:0071705, GO:0089718, GO:0150104	monocarboxylic acid transport, taurine transport, creatine transmembrane transport, sodium ion transmembrane transport, gamma-aminobutyric acid reuptake, gamma-aminobutyric acid import, nitrogen compound transport, nitrogen compound transport, amino acid import across plasma membrane, transport across blood-brain barrier	0	0	0	0	2.00316	0
ENSG00000010404	174.27	-0.0752628	0.165614	-0.454447	0.649507	0.910958	chrX	149476988	149521096	-	IDS	protein_coding	This gene encodes a member of the sulfatase family of proteins. The encoded preproprotein is proteolytically processed to generate two polypeptide chains. This enzyme is involved in the lysosomal degradation of heparan sulfate and dermatan sulfate. Mutations in this gene are associated with the X-linked lysosomal storage disease mucopolysaccharidosis type II, also known as Hunter syndrome. Altern…	3423	GO:0005737, GO:0005764, GO:0043202	cytoplasm, lysosome, lysosomal lumen	GO:0008484	sulfuric ester hydrolase activity	GO:0006027, GO:0030200, GO:0030209	glycosaminoglycan catabolic process, heparan sulfate proteoglycan catabolic process, dermatan sulfate catabolic process	175.579	176.271	184.657	180.026	162.256	166.83
ENSG00000010438	110.572	1.54993	0.214476	7.22658	4.953e-13	7.01151e-12	chr9	33750679	33799231	+	PRSS3	protein_coding	This gene encodes a trypsinogen, which is a member of the trypsin family of serine proteases. This enzyme is expressed in the brain and pancreas and is resistant to common trypsin inhibitors. It is active on peptide linkages involving the carboxyl group of lysine or arginine. This gene is localized to the locus of T cell receptor beta variable orphans on chromosome 9. Four transcript variants enc…	5646	GO:0005576, GO:0005615, GO:0005615, GO:1904724	extracellular region, extracellular space, extracellular space, tertiary granule lumen	GO:0004252, GO:0004252, GO:0005509, GO:0005515, GO:0008236	serine-type endopeptidase activity, serine-type endopeptidase activity, calcium ion binding, protein binding, serine-type peptidase activity	GO:0006508, GO:0006508, GO:0006508, GO:0007586, GO:0019730, GO:0031638, GO:0043542	proteolysis, proteolysis, proteolysis, digestion, antimicrobial humoral response, zymogen activation, endothelial cell migration	57.8253	57.3097	53.7012	155.432	163.257	175.909
ENSG00000010539	111.011	-0.126173	0.205766	-0.613189	0.539752	0.864526	chr16	3222325	3236221	-	ZNF200	protein_coding	Predicted to enable metal ion binding activity. Predicted to be located in nucleus. [provided by Alliance of Genome Resources, Apr 2022]	7752	GO:0005634	nucleus	GO:0003674, GO:0005515, GO:0046872	molecular_function, protein binding, metal ion binding	GO:0008150	biological_process	105.137	122.434	119.65	101.326	105.166	112.355
ENSG00000010610	4.7324	-0.844161	1.01896	-0.828452	0.407415	0.752331	chr12	6786858	6820799	+	CD4	protein_coding	This gene encodes the CD4 membrane glycoprotein of T lymphocytes. The CD4 antigen acts as a coreceptor with the T-cell receptor on the T lymphocyte to recognize antigens displayed by an antigen presenting cell in the context of class II MHC molecules. The CD4 antigen is also a primary receptor for entry of the human immunodeficiency virus through interactions with the HIV Env gp120 subunit. This …	920	GO:0016021	integral component of membrane	GO:0015026	coreceptor activity	GO:0007155, GO:0006955	cell adhesion, immune response	6.30822	2.60499	9.42126	4.91875	4.00631	1.1349
ENSG00000010626	78.4826	-0.195081	0.252765	-0.771788	0.44024	0.78034	chr12	6873569	6914241	+	LRRC23	protein_coding	Predicted to be active in cytosol. [provided by Alliance of Genome Resources, Apr 2022]	10233	GO:0005575, GO:0005737, GO:0005829	cellular_component, cytoplasm, cytosol	GO:0003674, GO:0005515	molecular_function, protein binding	GO:0008150	biological_process	72.5445	97.2529	81.0229	61.9762	74.1168	83.9824
ENSG00000010704	328.166	-0.104145	0.12735	-0.817785	0.41348	0.758769	chr6	26087281	26098343	+	HFE	protein_coding	Binds to transferrin receptor (TFR) and reduces its affinity for iron-loaded transferrin.	3077	GO:1990712, GO:0016021, GO:0005654, GO:0005886	HFE-transferrin receptor complex, integral component of membrane, nucleoplasm, plasma membrane	GO:1990459	transferrin receptor binding	GO:0098711, GO:0002626	iron ion import across plasma membrane, negative regulation of T cell antigen processing and presentation	362.723	343.858	313.728	313.816	320.505	314.367
ENSG00000010803	577.045	-0.238215	0.108429	-2.19697	0.0280228	0.0997361	chr1	41027202	41242306	-	SCMH1	protein_coding	Predicted to enable chromatin binding activity and histone binding activity. Predicted to be involved in negative regulation of transcription, DNA-templated. Predicted to act upstream of or within anterior/posterior pattern specification; chromatin remodeling; and spermatogenesis. Predicted to be located in nucleoplasm. Predicted to be active in nucleus. [provided by Alliance of Genome Resources,…	22955	GO:0005634, GO:0005654	nucleus, nucleoplasm	GO:0003682, GO:0005515, GO:0042393	chromatin binding, protein binding, histone binding	GO:0031507, GO:0045892, GO:0045892	heterochromatin formation, negative regulation of DNA-templated transcription, negative regulation of DNA-templated transcription	603.486	687.717	581.292	505.647	517.816	566.314
ENSG00000010810	984.569	-0.648333	0.085437	-7.58843	3.23801e-14	4.93903e-13	chr6	111660332	111873452	-	FYN	protein_coding	This gene is a member of the protein-tyrosine kinase oncogene family. It encodes a membrane-associated tyrosine kinase that has been implicated in the control of cell growth. The protein associates with the p85 subunit of phosphatidylinositol 3-kinase and interacts with the fyn-binding protein. Alternatively spliced transcript variants encoding distinct isoforms exist. [provided by RefSeq, Jul 20…	2534	GO:0005634, GO:0005739, GO:0005768, GO:0005829, GO:0005829, GO:0005884, GO:0005886, GO:0005886, GO:0014069, GO:0030425, GO:0031234, GO:0043204, GO:0044297, GO:0045121, GO:0045121, GO:0045121, GO:0045121, GO:0048471, GO:0097038, GO:0097386, GO:0098685	nucleus, mitochondrion, endosome, cytosol, cytosol, actin filament, plasma membrane, plasma membrane, postsynaptic density, dendrite, extrinsic component of cytoplasmic side of plasma membrane, perikaryon, cell body, membrane raft, membrane raft, membrane raft, membrane raft, perinuclear region of cytoplasm, perinuclear endoplasmic reticulum, glial cell projection, Schaffer collateral - CA1 synap…	GO:0004713, GO:0004713, GO:0004713, GO:0004713, GO:0004715, GO:0004715, GO:0004715, GO:0005102, GO:0005515, GO:0005524, GO:0016004, GO:0019899, GO:0031802, GO:0042802, GO:0043014, GO:0043274, GO:0044325, GO:0046872, GO:0046875, GO:0048156, GO:0048156, GO:0048156, GO:0050321, GO:0070851, GO:0097110, GO:0097718	protein tyrosine kinase activity, protein tyrosine kinase activity, protein tyrosine kinase activity, protein tyrosine kinase activity, non-membrane spanning protein tyrosine kinase activity, non-membrane spanning protein tyrosine kinase activity, non-membrane spanning protein tyrosine kinase activity, signaling receptor binding, protein binding, ATP binding, phospholipase activator activity, enz…	GO:0000304, GO:0001764, GO:0002223, GO:0002250, GO:0002862, GO:0003015, GO:0006468, GO:0006468, GO:0006816, GO:0007169, GO:0007249, GO:0007411, GO:0007612, GO:0007631, GO:0008360, GO:0010629, GO:0010730, GO:0010976, GO:0016567, GO:0018108, GO:0018108, GO:0030154, GO:0030163, GO:0030900, GO:0031295, GO:0031397, GO:0035556, GO:0036120, GO:0038096, GO:0042177, GO:0042531, GO:0043123, GO:0045087, GO:…	response to singlet oxygen, neuron migration, stimulatory C-type lectin receptor signaling pathway, adaptive immune response, negative regulation of inflammatory response to antigenic stimulus, heart process, protein phosphorylation, protein phosphorylation, calcium ion transport, transmembrane receptor protein tyrosine kinase signaling pathway, canonical NF-kappaB signal transduction, axon guida…	1135.48	1247.79	1222.88	763.389	792.248	745.627
ENSG00000010818	697.148	-0.275133	0.116345	-2.36481	0.0180393	0.0680143	chr6	142751469	142956698	-	HIVEP2	protein_coding	This protein specifically binds to the DNA sequence 5'-GGGACTTTCC-3' which is found in the enhancer elements of numerous viral promoters such as those of SV40, CMV, or HIV1. In addition, related sequences are found in the enhancer elements of a number of cellular promoters, including those of the class I MHC, interleukin-2 receptor, somatostatin receptor II, and interferon-beta genes. It may act …	3097	GO:0005654, GO:0005634	nucleoplasm, nucleus	GO:0003677, GO:0000981, GO:0046872, GO:0000978	DNA binding, DNA-binding transcription factor activity, RNA polymerase II-specific, metal ion binding, RNA polymerase II cis-regulatory region sequence-specific DNA binding	GO:0006357	regulation of transcription by RNA polymerase II	817.966	827.518	644.414	659.112	560.884	672.994
ENSG00000010932	1.53233	0.486021	1.66549	0.291819	0.770425	0.920368	chr1	171248471	171285978	+	FMO1	protein_coding	Flavin-containing monooxygenase	2326	GO:0043231	intracellular membrane-bounded organelle	GO:0050660, GO:0004499, GO:0050661	flavin adenine dinucleotide binding, N,N-dimethylaniline monooxygenase activity, NADP binding	GO:0000098, GO:0006082, GO:0006805, GO:0009404, GO:0032496, GO:0042412, GO:0046322, GO:0070995, GO:0097009	sulfur amino acid catabolic process, organic acid metabolic process, xenobiotic metabolic process, toxin metabolic process, response to lipopolysaccharide, taurine biosynthetic process, negative regulation of fatty acid oxidation, NADPH oxidation, energy homeostasis	1.05137	0.868329	1.88425	0.983749	1.00158	3.40469
ENSG00000011007	877.311	0.203417	0.0876816	2.31995	0.0203433	0.0753986	chr1	23743448	23762059	+	ELOA	protein_coding	Elongin-A	6924	GO:0070449	elongin complex	GO:0003746	translation elongation factor activity	GO:0006368	transcription elongation from RNA polymerase II promoter	807.452	844.884	794.212	987.684	902.422	927.211
ENSG00000011009	549.827	0.534352	0.119823	4.45953	8.21385e-06	5.92889e-05	chr1	23791145	23795539	+	LYPLA2	protein_coding	Lysophospholipases are enzymes that act on biological membranes to regulate the multifunctional lysophospholipids. There are alternatively spliced transcript variants described for this gene but the full length nature is not known yet. [provided by RefSeq, Jul 2008].	11313	GO:0005654, GO:0005737, GO:0005737, GO:0005795, GO:0005829, GO:0005829, GO:0070062	nucleoplasm, cytoplasm, cytoplasm, Golgi stack, cytosol, cytosol, extracellular exosome	GO:0016787	hydrolase activity	GO:0002084, GO:0002084, GO:0006631, GO:0007411, GO:0046464, GO:1905344	protein depalmitoylation, protein depalmitoylation, fatty acid metabolic process, axon guidance, acylglycerol catabolic process, prostaglandin catabolic process	414.24	474.976	457.873	594.185	756.192	601.496
ENSG00000011021	703.39	-1.00222	0.115266	-8.69489	3.4717e-18	6.6328e-17	chr1	11806096	11848079	+	CLCN6	protein_coding	This gene encodes a member of the voltage-dependent chloride channel protein family. Members of this family can function as either chloride channels or antiporters. This protein is primarily localized to late endosomes and functions as a chloride/proton antiporter. Alternate splicing results in both coding and non-coding variants. Additional alternately spliced variants have been described but th…	1185	GO:0016021	integral component of membrane	GO:0005247	voltage-gated chloride channel activity	GO:0006821	chloride transport	1018.78	789.311	1008.08	505.647	445.702	452.824
ENSG00000011028	23347.3	-0.951876	0.0783522	-12.1487	5.8295e-34	2.01986e-32	chr17	62627670	62693597	+	MRC2	protein_coding	This gene encodes a member of the mannose receptor family of proteins that contain a fibronectin type II domain and multiple C-type lectin-like domains. The encoded protein plays a role in extracellular matrix remodeling by mediating the internalization and lysosomal degradation of collagen ligands. Expression of this gene may play a role in the tumorigenesis and metastasis of several malignancie…	9902	GO:0005925, GO:0016020	focal adhesion, membrane	GO:0005515, GO:0005518, GO:0030246, GO:0038023	protein binding, collagen binding, carbohydrate binding, signaling receptor activity	GO:0001649, GO:0006897, GO:0030574	osteoblast differentiation, endocytosis, collagen catabolic process	26757.4	34794.8	30790.6	15390.8	16010.2	16340.3
ENSG00000011083	0.841017	2.00856	2.35957	0.851237	0.394638	0.739358	chr5	150190062	150222788	+	SLC6A7	protein_coding	Transporter	6534	GO:0016021	integral component of membrane	GO:0015293	symporter activity	GO:0006836, GO:0015824, GO:0030163, GO:0030163, GO:0030163, GO:0035524, GO:0035725	neurotransmitter transport, proline transport, protein catabolic process, protein catabolic process, protein catabolic process, proline transmembrane transport, sodium ion transmembrane transport	0	0	0.942126	1.9675	1.00158	1.1349
ENSG00000011105	1139.53	-0.182222	0.0834365	-2.18396	0.0289649	0.102592	chr12	3077355	3286564	+	TSPAN9	protein_coding	The protein encoded by this gene is a member of the transmembrane 4 superfamily, also known as the tetraspanin family. Most of these members are cell-surface proteins that are characterized by the presence of four hydrophobic domains. The proteins mediate signal transduction events that play a role in the regulation of cell development, activation, growth and motility. Alternatively spliced trans…	10867	GO:0016021	integral component of membrane	GO:0003674	molecular_function	GO:0008150	biological_process	1155.46	1249.53	1227.59	1003.42	1069.69	1131.49
ENSG00000011114	621.552	-0.0238749	0.119011	-0.20061	0.841003	0.922029	chr14	93237550	93333092	-	BTBD7	protein_coding	Predicted to be involved in regulation of branching involved in salivary gland morphogenesis. Predicted to be located in nucleus. [provided by Alliance of Genome Resources, Apr 2022]	55727	GO:0005634	nucleus			GO:0060693, GO:0061138	regulation of branching involved in salivary gland morphogenesis, morphogenesis of a branching epithelium	673.928	621.724	585.06	714.202	523.825	610.575
ENSG00000011132	215.196	-0.154496	0.154317	-1.00116	0.31675	0.6484	chr19	3750772	3761692	-	APBA3	protein_coding	May modulate processing of the amyloid-beta precursor protein (APP) and hence formation of APP-beta. May enhance the activity of HIF1A in macrophages by inhibiting the activity of HIF1AN.	9546	GO:0005737, GO:0043197, GO:0048471, GO:0005886	cytoplasm, dendritic spine, perinuclear region of cytoplasm, plasma membrane	GO:0001540, GO:0019899, GO:0004857	amyloid-beta binding, enzyme binding, enzyme inhibitor activity	GO:0007268, GO:0001701, GO:0043086, GO:0015031, GO:0010468	chemical synaptic transmission, in utero embryonic development, negative regulation of catalytic activity, protein transport, regulation of gene expression	248.123	214.477	217.631	197.734	195.308	217.9
ENSG00000011143	149.907	0.193819	0.2058	0.941782	0.346304	0.684431	chr17	58205441	58219605	-	MKS1	protein_coding	The protein encoded by this gene localizes to the basal body and is required for formation of the primary cilium in ciliated epithelial cells. Mutations in this gene result in Meckel syndrome type 1 and in Bardet-Biedl syndrome type 13. Multiple transcript variants encoding different isoforms have been found for this gene. [provided by RefSeq, Sep 2009].	54903	GO:0005737, GO:0005813, GO:0005814, GO:0005829, GO:0016020, GO:0036038, GO:0036038, GO:0036064	cytoplasm, centrosome, centriole, cytosol, membrane, MKS complex, MKS complex, ciliary basal body	GO:0005515	protein binding	GO:0001843, GO:0003271, GO:0007368, GO:0008589, GO:0010669, GO:0042733, GO:0044458, GO:0048706, GO:0048754, GO:0060122, GO:0060271, GO:0060271, GO:0060271, GO:0060322, GO:0060411, GO:0060828, GO:0061009, GO:1905515, GO:1990403, GO:2000095	neural tube closure, smoothened signaling pathway involved in regulation of secondary heart field cardioblast proliferation, determination of left/right symmetry, regulation of smoothened signaling pathway, epithelial structure maintenance, embryonic digit morphogenesis, motile cilium assembly, embryonic skeletal system development, branching morphogenesis of an epithelial tube, inner ear recepto…	111.445	125.039	182.772	166.254	148.234	165.695
ENSG00000011198	381.611	0.555616	0.130024	4.27319	1.92697e-05	0.000131656	chr3	43690108	43734371	+	ABHD5	protein_coding	The protein encoded by this gene belongs to a large family of proteins defined by an alpha/beta hydrolase fold, and contains three sequence motifs that correspond to a catalytic triad found in the esterase/lipase/thioesterase subfamily. It differs from other members of this subfamily in that its putative catalytic triad contains an asparagine instead of the serine residue. Mutations in this gene …	51099	GO:0005654, GO:0005739, GO:0005811, GO:0005811, GO:0005811, GO:0005829, GO:0005829, GO:0043231	nucleoplasm, mitochondrion, lipid droplet, lipid droplet, lipid droplet, cytosol, cytosol, intracellular membrane-bounded organelle	GO:0003841, GO:0004806, GO:0005515, GO:0042171, GO:0042171, GO:0052689, GO:0060229	1-acylglycerol-3-phosphate O-acyltransferase activity, triglyceride lipase activity, protein binding, lysophosphatidic acid acyltransferase activity, lysophosphatidic acid acyltransferase activity, carboxylic ester hydrolase activity, lipase activator activity	GO:0006631, GO:0006654, GO:0006654, GO:0010891, GO:0010891, GO:0010898, GO:0010898, GO:0030154, GO:0055088	fatty acid metabolic process, phosphatidic acid biosynthetic process, phosphatidic acid biosynthetic process, negative regulation of sequestering of triglyceride, negative regulation of sequestering of triglyceride, positive regulation of triglyceride catabolic process, positive regulation of triglyceride catabolic process, cell differentiation, lipid homeostasis	265.997	322.15	338.223	491.875	427.674	443.745
ENSG00000011201	3.92219	2.39991	1.22013	1.96693	0.0491909	0.160366	chrX	8528874	8732137	-	ANOS1	protein_coding	Has a dual branch-promoting and guidance activity, which may play an important role in the patterning of mitral and tufted cell collaterals to the olfactory cortex (By similarity). Chemoattractant for fetal olfactory epithelial cells.	3730	GO:0009986, GO:0031012, GO:0005576, GO:0005615, GO:0005886	cell surface, extracellular matrix, extracellular region, extracellular space, plasma membrane	GO:0005201, GO:0008201, GO:0004867	extracellular matrix structural constituent, heparin binding, serine-type endopeptidase inhibitor activity	GO:0007411, GO:0007155, GO:0006935, GO:0030182	axon guidance, cell adhesion, chemotaxis, neuron differentiation	0	0.868329	2.82638	6.88624	5.00789	7.94428
ENSG00000011243	931.707	-0.406603	0.0871559	-4.66523	3.08265e-06	2.3612e-05	chr19	15380050	15419141	-	AKAP8L	protein_coding	Enables histone deacetylase binding activity and lamin binding activity. Involved in several processes, including mitotic chromosome condensation; regulation of histone modification; and regulation of mRNA export from nucleus. Located in chromatin; cytoplasm; and nuclear lumen. Part of ribonucleoprotein complex. [provided by Alliance of Genome Resources, Apr 2022]	26993	GO:0000785, GO:0005634, GO:0005634, GO:0005634, GO:0005654, GO:0005737, GO:0016363, GO:0016363, GO:0016605, GO:0016607, GO:1990904	chromatin, nucleus, nucleus, nucleus, nucleoplasm, cytoplasm, nuclear matrix, nuclear matrix, PML body, nuclear speck, ribonucleoprotein complex	GO:0003677, GO:0003723, GO:0005515, GO:0005521, GO:0017151, GO:0034237, GO:0042826, GO:0046872	DNA binding, RNA binding, protein binding, lamin binding, DEAD/H-box RNA helicase binding, protein kinase A regulatory subunit binding, histone deacetylase binding, metal ion binding	GO:0006397, GO:0007076, GO:0008380, GO:0010793, GO:0044839, GO:0045944, GO:0051081	mRNA processing, mitotic chromosome condensation, RNA splicing, regulation of mRNA export from nucleus, cell cycle G2/M phase transition, positive regulation of transcription by RNA polymerase II, nuclear membrane disassembly	1044.01	1047.2	1095.69	783.064	855.348	764.921
ENSG00000011258	181.209	-0.928492	0.16587	-5.59772	2.17185e-08	2.07667e-07	chr17	51177425	51260163	-	MBTD1	protein_coding	Enables methylated histone binding activity. Predicted to be involved in negative regulation of transcription, DNA-templated. Predicted to act upstream of or within embryonic skeletal system development. Predicted to be active in nucleus. [provided by Alliance of Genome Resources, Apr 2022]	54799	GO:0005634	nucleus	GO:0003682, GO:0005515, GO:0008270, GO:0035064, GO:0035064, GO:0035064, GO:0062060	chromatin binding, protein binding, zinc ion binding, methylated histone binding, methylated histone binding, methylated histone binding, NuA4 histone acetyltransferase complex binding	GO:0006355	regulation of transcription, DNA-templated	236.558	229.239	246.837	125.92	118.186	130.513
ENSG00000011260	462.843	0.0988291	0.117049	0.844336	0.398481	0.741825	chr17	51260546	51297936	+	UTP18	protein_coding	Enables RNA binding activity. Predicted to be involved in rRNA processing. Located in nuclear membrane; nucleolus; and nucleoplasm. [provided by Alliance of Genome Resources, Apr 2022]	51096	GO:0016021	integral component of membrane	GO:0003723	RNA binding	GO:0006364, GO:0042274	rRNA processing, ribosomal small subunit biogenesis	465.757	455.004	421.13	527.29	477.753	430.126
ENSG00000011275	1155.6	-0.126163	0.0824383	-1.53039	0.125919	0.338702	chr7	5620047	5781696	-	RNF216	protein_coding	This gene encodes a cytoplasmic protein which specifically colocalizes and interacts with the serine/threonine protein kinase, receptor-interacting protein (RIP). Zinc finger domains of the encoded protein are required for its interaction with RIP and for inhibition of TNF- and IL1-induced NF-kappa B activation pathways. The encoded protein may also function as an E3 ubiquitin-protein ligase whic…	54476	GO:0005634, GO:0005654, GO:0005829, GO:0005829, GO:0030136	nucleus, nucleoplasm, cytosol, cytosol, clathrin-coated vesicle	GO:0005515, GO:0008270, GO:0061630	protein binding, zinc ion binding, ubiquitin protein ligase activity	GO:0006915, GO:0032480, GO:0032648, GO:0043161, GO:0050691, GO:0070936	apoptotic process, negative regulation of type I interferon production, regulation of interferon-beta production, proteasome-mediated ubiquitin-dependent protein catabolic process, regulation of defense response to virus by host, protein K48-linked ubiquitination	1123.91	1281.65	1211.57	1120.49	1091.72	1104.26
ENSG00000011295	234.753	0.220588	0.162535	1.35717	0.174726	0.431089	chr17	15999784	16045015	+	TTC19	protein_coding	This gene encodes a protein with a tetratricopeptide repeat (TPR) domain containing several TPRs of about 34 aa each. These repeats are found in a variety of organisms including bacteria, fungi and plants, and are involved in a variety of functions including protein-protein interactions. This protein is embedded in the inner mitochondrial membrane and is involved in the formation of the mitochond…	54902	GO:0005739, GO:0005743, GO:0005743, GO:0005813, GO:0030496, GO:0070469	mitochondrion, mitochondrial inner membrane, mitochondrial inner membrane, centrosome, midbody, respirasome	GO:0005515	protein binding	GO:0000281, GO:0034551, GO:0034551	mitotic cytokinesis, mitochondrial respiratory chain complex III assembly, mitochondrial respiratory chain complex III assembly	230.25	202.321	217.631	207.571	253.399	297.343
ENSG00000011304	4534.53	0.494694	0.0588696	8.40322	4.34415e-17	7.8091e-16	chr19	797075	812327	+	PTBP1	protein_coding	Polypyrimidine tract-binding protein 1	5725	GO:0005634	nucleus	GO:0003723	RNA binding	GO:0006397, GO:0008380	mRNA processing, RNA splicing	3679.79	3701.69	3912.65	5400.78	5322.39	5189.89
ENSG00000011332	50.4007	2.39472	0.343958	6.96225	3.34879e-12	4.46555e-11	chr19	38211006	38229714	-	DPF1	protein_coding	Enables sequence-specific double-stranded DNA binding activity. Predicted to be involved in negative regulation of transcription, DNA-templated; nervous system development; and positive regulation of transcription by RNA polymerase II. Predicted to be located in cytoplasm. Predicted to be part of nBAF complex. [provided by Alliance of Genome Resources, Apr 2022]	8193	GO:0071565	nBAF complex	GO:0008270	zinc ion binding	GO:0006338, GO:0006357, GO:0006915, GO:0007399, GO:0030071, GO:0045597, GO:0070316, GO:2000045, GO:2000781, GO:2000819	chromatin remodeling, regulation of transcription by RNA polymerase II, apoptotic process, nervous system development, regulation of mitotic metaphase/anaphase transition, positive regulation of cell differentiation, regulation of G0 to G1 transition, regulation of G1/S transition of mitotic cell cycle, positive regulation of double-strand break repair, regulation of nucleotide-excision repair	14.7192	14.7616	18.8425	75.7487	101.159	77.173
ENSG00000011347	14.2105	-1.2902	0.612365	-2.10691	0.0351255	0.120761	chr11	61513714	61581148	-	SYT7	protein_coding	This gene is a member of the synaptotagmin gene family and encodes a protein similar to other family members that mediate calcium-dependent regulation of membrane trafficking in synaptic transmission. A similar protein in rodents mediates hormone secretion and lysosome exocytosis. In humans, expression of this gene has been associated with prostate cancer. Alternatively spliced transcript variant…	9066	GO:0016021	integral component of membrane	GO:0005544	calcium-dependent phospholipid binding	GO:0006887	exocytosis	25.2329	15.6299	19.7847	4.91875	14.0221	5.67449
ENSG00000011376	433.51	0.301025	0.113109	2.66138	0.00778212	0.0324993	chr3	45388561	45554726	+	LARS2	protein_coding	Leucine--tRNA ligase	23395	GO:0005739, GO:0005759	mitochondrion, mitochondrial matrix	GO:0002161, GO:0005524, GO:0004823	aminoacyl-tRNA editing activity, ATP binding, leucine-tRNA ligase activity	GO:0006429	leucyl-tRNA aminoacylation	391.11	363.83	410.767	486.956	471.743	476.657
ENSG00000011405	1412.29	-0.443478	0.10414	-4.2585	2.05807e-05	0.000139978	chr11	17077730	17207986	-	PIK3C2A	protein_coding	The protein encoded by this gene belongs to the phosphoinositide 3-kinase (PI3K) family. PI3-kinases play roles in signaling pathways involved in cell proliferation, oncogenic transformation, cell survival, cell migration, and intracellular protein trafficking. This protein contains a lipid kinase catalytic domain as well as a C-terminal C2 domain, a characteristic of class II PI3-kinases. C2 dom…	5286	GO:0005654, GO:0005737, GO:0005737, GO:0005802, GO:0005829, GO:0005829, GO:0005886, GO:0005886, GO:0005942, GO:0016020, GO:0030136, GO:0031982, GO:0043231, GO:0070062	nucleoplasm, cytoplasm, cytoplasm, trans-Golgi network, cytosol, cytosol, plasma membrane, plasma membrane, phosphatidylinositol 3-kinase complex, membrane, clathrin-coated vesicle, vesicle, intracellular membrane-bounded organelle, extracellular exosome	GO:0005524, GO:0016303, GO:0016303, GO:0016303, GO:0030276, GO:0035005, GO:0035005, GO:0035005, GO:0035091, GO:0046934	ATP binding, 1-phosphatidylinositol-3-kinase activity, 1-phosphatidylinositol-3-kinase activity, 1-phosphatidylinositol-3-kinase activity, clathrin binding, 1-phosphatidylinositol-4-phosphate 3-kinase activity, 1-phosphatidylinositol-4-phosphate 3-kinase activity, 1-phosphatidylinositol-4-phosphate 3-kinase activity, phosphatidylinositol binding, 1-phosphatidylinositol-4,5-bisphosphate 3-kinase a…	GO:0046854, GO:0048015	phosphatidylinositol phosphate biosynthetic process, phosphatidylinositol-mediated signaling	1839.9	1588.17	1455.59	1323.14	1027.62	1239.31
ENSG00000011422	643.816	0.318563	0.106628	2.9876	0.00281176	0.013041	chr19	43646095	43670547	-	PLAUR	protein_coding	This gene encodes the receptor for urokinase plasminogen activator and, given its role in localizing and promoting plasmin formation, likely influences many normal and pathological processes related to cell-surface plasminogen activation and localized degradation of the extracellular matrix. It binds both the proprotein and mature forms of urokinase plasminogen activator and permits the activatio…	5329	GO:0042995, GO:0005886	cell projection, plasma membrane	GO:0030377	urokinase plasminogen activator receptor activity	GO:0030162	regulation of proteolysis	551.969	531.417	635.935	677.803	771.215	694.557
ENSG00000011426	1323.71	3.0994	0.0943907	32.8358	1.81473e-236	2.4837e-233	chr7	36389821	36453791	+	ANLN	protein_coding	This gene encodes an actin-binding protein that plays a role in cell growth and migration, and in cytokinesis. The encoded protein is thought to regulate actin cytoskeletal dynamics in podocytes, components of the glomerulus. Mutations in this gene are associated with focal segmental glomerulosclerosis 8. Alternative splicing results in multiple transcript variants encoding different isoforms. [p…	54443	GO:0005654, GO:0005826, GO:0005826, GO:0005829, GO:0005938, GO:0015629, GO:0030496, GO:0032059	nucleoplasm, actomyosin contractile ring, actomyosin contractile ring, cytosol, cell cortex, actin cytoskeleton, midbody, bleb	GO:0003779, GO:0045296	actin binding, cadherin binding	GO:0000281, GO:0000281, GO:0000915, GO:0000921, GO:0002244, GO:0007096, GO:0031106, GO:0090521, GO:1904172	mitotic cytokinesis, mitotic cytokinesis, actomyosin contractile ring assembly, septin ring assembly, hematopoietic progenitor cell differentiation, regulation of exit from mitosis, septin ring organization, podocyte cell migration, positive regulation of bleb assembly	311.205	255.289	265.68	2488.89	2379.75	2241.42
ENSG00000011451	1755.87	0.0573921	0.073809	0.777576	0.436819	0.776424	chr19	15419978	15449956	-	WIZ	protein_coding	Enables several functions, including DNA-binding transcription factor activity, RNA polymerase II-specific; histone methyltransferase binding activity; and transcription corepressor binding activity. Involved in positive regulation of nuclear cell cycle DNA replication and protein stabilization. Located in midbody and nucleoplasm. [provided by Alliance of Genome Resources, Apr 2022]	58525	GO:0030496, GO:0005654	midbody, nucleoplasm	GO:0000978, GO:0000978, GO:0000981, GO:0000981, GO:0001222, GO:0005515, GO:0044877, GO:0046872, GO:1990226	RNA polymerase II cis-regulatory region sequence-specific DNA binding, RNA polymerase II cis-regulatory region sequence-specific DNA binding, DNA-binding transcription factor activity, RNA polymerase II-specific, DNA-binding transcription factor activity, RNA polymerase II-specific, transcription corepressor binding, protein binding, protein-containing complex binding, metal ion binding, histone …	GO:0006357, GO:0010571, GO:0050821	regulation of transcription by RNA polymerase II, positive regulation of nuclear cell cycle DNA replication, protein stabilization	1635.93	1833.04	1693	1827.81	1798.83	1746.61
ENSG00000011454	1045.61	-0.332416	0.0875243	-3.79798	0.000145878	0.000864982	chr9	122940833	123104866	+	RABGAP1	protein_coding	Enables GTPase activator activity and small GTPase binding activity. Involved in regulation of GTPase activity. Located in cytosol. [provided by Alliance of Genome Resources, Apr 2022]	23637	GO:0005813, GO:0005829, GO:0005829, GO:0005875	centrosome, cytosol, cytosol, microtubule associated complex	GO:0005096, GO:0005515, GO:0015631, GO:0031267	GTPase activator activity, protein binding, tubulin binding, small GTPase binding	GO:0007049, GO:0043087, GO:1902017	cell cycle, regulation of GTPase activity, regulation of cilium assembly	1182.79	1134.91	1179.54	1006.38	855.348	914.727
ENSG00000011465	29373	-2.05992	0.0854388	-24.1099	1.96668e-128	4.9762e-126	chr12	91140484	91183217	-	DCN	protein_coding	May affect the rate of fibrils formation.	1634	GO:0005576	extracellular region	GO:0005518, GO:0030021	collagen binding, extracellular matrix structural constituent conferring compression resistance	GO:0010508	positive regulation of autophagy	39369.6	52956.8	49818.7	10915.7	11398	11779.1
ENSG00000011478	231.065	0.511786	0.167561	3.05433	0.00225561	0.0106904	chr19	45692403	45703989	+	QPCTL	protein_coding	Glutaminyl-peptide cyclotransferase	54814	GO:0016021	integral component of membrane	GO:0016603	glutaminyl-peptide cyclotransferase activity	GO:0017186, GO:0017186, GO:0017186	peptidyl-pyroglutamic acid biosynthetic process, using glutaminyl-peptide cyclotransferase, peptidyl-pyroglutamic acid biosynthetic process, using glutaminyl-peptide cyclotransferase, peptidyl-pyroglutamic acid biosynthetic process, using glutaminyl-peptide cyclotransferase	226.045	178.007	167.698	256.759	242.382	315.501
ENSG00000011485	1126.5	0.0266702	0.0788581	0.338205	0.735209	0.920368	chr19	46347087	46392981	+	PPP5C	protein_coding	Serine/threonine-protein phosphatase	5536	GO:0005634, GO:0005654, GO:0005829, GO:0005829, GO:0005829, GO:0005886, GO:0032991, GO:0043231, GO:0101031	nucleus, nucleoplasm, cytosol, cytosol, cytosol, plasma membrane, protein-containing complex, intracellular membrane-bounded organelle, protein folding chaperone complex	GO:0046872, GO:0106306, GO:0106307	metal ion binding, protein serine phosphatase activity, protein threonine phosphatase activity	GO:0000165, GO:0000278, GO:0006302, GO:0006351, GO:0006470, GO:0010288, GO:0035970, GO:0043123, GO:0043278, GO:0070262, GO:0070262, GO:1904550	MAPK cascade, mitotic cell cycle, double-strand break repair, DNA-templated transcription, protein dephosphorylation, response to lead ion, peptidyl-threonine dephosphorylation, positive regulation of canonical NF-kappaB signal transduction, response to morphine, peptidyl-serine dephosphorylation, peptidyl-serine dephosphorylation, response to arachidonic acid	1153.35	1116.67	1078.73	1130.33	1151.81	1128.09
ENSG00000011523	260.938	-0.014618	0.151186	-0.0966892	0.922973	0.97235	chr2	65056366	65087004	+	CEP68	protein_coding	Enables protein domain specific binding activity and protein kinase binding activity. Involved in centriole-centriole cohesion and protein localization to organelle. Located in several cellular components, including centriolar satellite; cytosol; and nucleoplasm. [provided by Alliance of Genome Resources, Apr 2022]	23177	GO:0005813	centrosome	GO:0005515, GO:0019901, GO:0019904	protein binding, protein kinase binding, protein domain specific binding	GO:0007098, GO:0010457, GO:0033365	centrosome cycle, centriole-centriole cohesion, protein localization to organelle	246.021	307.389	232.705	268.564	245.387	265.566
ENSG00000011566	660.105	-0.0657086	0.101349	-0.64834	0.516765	0.844264	chr2	39249266	39437301	-	MAP4K3	protein_coding	This gene encodes a member of the mitogen-activated protein kinase kinase kinase kinase family. The encoded protein activates key effectors in cell signalling, among them c-Jun. Alternatively spliced transcripts encoding multiple isoforms have been observed for this gene. [provided by RefSeq, Jul 2012].	8491	GO:0005737	cytoplasm	GO:0005524, GO:0004672	ATP binding, protein kinase activity	GO:0006468, GO:0006468, GO:0007254, GO:0009411, GO:0034612, GO:0035556, GO:0035556	protein phosphorylation, protein phosphorylation, JNK cascade, response to UV, response to tumor necrosis factor, intracellular signal transduction, intracellular signal transduction	705.469	627.802	692.463	667.966	593.936	672.994
ENSG00000011590	1.55553	1.90946	1.91063	0.999386	0.317608	0.649672	chr19	35704558	35717038	+	ZBTB32	protein_coding	Enables DNA-binding transcription repressor activity, RNA polymerase II-specific; identical protein binding activity; and sequence-specific double-stranded DNA binding activity. Involved in negative regulation of transcription by RNA polymerase II. Located in nucleus. [provided by Alliance of Genome Resources, Apr 2022]	27033	GO:0000785, GO:0005634, GO:0005654	chromatin, nucleus, nucleoplasm	GO:0000978, GO:0000981, GO:0001227, GO:0001227, GO:0003677, GO:0005515, GO:0008270, GO:1990837	RNA polymerase II cis-regulatory region sequence-specific DNA binding, DNA-binding transcription factor activity, RNA polymerase II-specific, DNA-binding transcription repressor activity, RNA polymerase II-specific, DNA-binding transcription repressor activity, RNA polymerase II-specific, DNA binding, protein binding, zinc ion binding, sequence-specific double-stranded DNA binding	GO:0000122, GO:0000122, GO:0001817, GO:0002682	negative regulation of transcription by RNA polymerase II, negative regulation of transcription by RNA polymerase II, regulation of cytokine production, regulation of immune system process	1.05137	0	0.942126	3.935	0	3.40469
ENSG00000011638	374.371	-0.256307	0.12256	-2.09127	0.0365037	0.124716	chr16	21158377	21180616	+	LDAF1	protein_coding	Involved in lipid droplet formation. Located in endoplasmic reticulum membrane and lipid droplet. [provided by Alliance of Genome Resources, Apr 2022]	57146	GO:0005789, GO:0016021, GO:0005811	endoplasmic reticulum membrane, integral component of membrane, lipid droplet	GO:0005515	protein binding	GO:0140042	lipid droplet formation	383.75	415.061	423.015	313.816	348.549	362.032
ENSG00000012048	250.008	2.70278	0.189253	14.2813	2.86164e-46	1.39876e-44	chr17	43044295	43170245	-	BRCA1	protein_coding	This gene encodes a 190 kD nuclear phosphoprotein that plays a role in maintaining genomic stability, and it also acts as a tumor suppressor. The BRCA1 gene contains 22 exons spanning about 110 kb of DNA. The encoded protein combines with other tumor suppressors, DNA damage sensors, and signal transducers to form a large multi-subunit protein complex known as the BRCA1-associated genome surveilla…	672	GO:0000151, GO:0000152, GO:0000800, GO:0000931, GO:0001673, GO:0001741, GO:0005634, GO:0005634, GO:0005654, GO:0005654, GO:0005694, GO:0005737, GO:0005886, GO:0005886, GO:0016604, GO:0031436, GO:0031436, GO:0031436, GO:0032991, GO:0043232, GO:0070531, GO:0070531, GO:0070531, GO:0070532, GO:0070533, GO:1990391, GO:1990904	ubiquitin ligase complex, nuclear ubiquitin ligase complex, lateral element, gamma-tubulin ring complex, male germ cell nucleus, XY body, nucleus, nucleus, nucleoplasm, nucleoplasm, chromosome, cytoplasm, plasma membrane, plasma membrane, nuclear body, BRCA1-BARD1 complex, BRCA1-BARD1 complex, BRCA1-BARD1 complex, protein-containing complex, intracellular non-membrane-bounded organelle, BRCA1-A c…	GO:0046872	metal ion binding	GO:0006281	DNA repair	93.5719	49.4948	58.4118	471.216	417.658	409.698
ENSG00000012061	1006.32	0.175205	0.0827551	2.11715	0.0342471	0.118173	chr19	45407334	45478828	-	ERCC1	protein_coding	The product of this gene functions in the nucleotide excision repair pathway, and is required for the repair of DNA lesions such as those induced by UV light or formed by electrophilic compounds including cisplatin. The encoded protein forms a heterodimer with the XPF endonuclease (also known as ERCC4), and the heterodimeric endonuclease catalyzes the 5' incision in the process of excising the DN…	2067	GO:0005634	nucleus	GO:0003684, GO:0004518	damaged DNA binding, nuclease activity	GO:0006281	DNA repair	923.103	988.159	924.226	1061.47	1095.73	1045.24
ENSG00000012124	6.25556	3.57573	1.15138	3.1056	0.00189895	0.00914985	chr19	35319261	35347361	+	CD22	protein_coding	Predicted to enable CD4 receptor binding activity; protein phosphatase binding activity; and sialic acid binding activity. Involved in B cell activation; negative regulation of B cell receptor signaling pathway; and regulation of endocytosis. Located in early endosome and recycling endosome. [provided by Alliance of Genome Resources, Apr 2022]	933	GO:0005737, GO:0005769, GO:0005769, GO:0005886, GO:0009897, GO:0009986, GO:0016020, GO:0032809, GO:0055037, GO:0055037, GO:0070062	cytoplasm, early endosome, early endosome, plasma membrane, external side of plasma membrane, cell surface, membrane, neuronal cell body membrane, recycling endosome, recycling endosome, extracellular exosome	GO:0001791, GO:0005102, GO:0005515, GO:0019903, GO:0019903, GO:0019903, GO:0030246, GO:0033691, GO:0033691, GO:0033691, GO:0042609, GO:0042609	IgM binding, signaling receptor binding, protein binding, protein phosphatase binding, protein phosphatase binding, protein phosphatase binding, carbohydrate binding, sialic acid binding, sialic acid binding, sialic acid binding, CD4 receptor binding, CD4 receptor binding	GO:0002638, GO:0007155, GO:0030100, GO:0030888, GO:0030888, GO:0042113, GO:0042113, GO:0050776, GO:0050849, GO:0050859, GO:0050859, GO:0050859, GO:0050859	negative regulation of immunoglobulin production, cell adhesion, regulation of endocytosis, regulation of B cell proliferation, regulation of B cell proliferation, B cell activation, B cell activation, regulation of immune response, negative regulation of calcium-mediated signaling, negative regulation of B cell receptor signaling pathway, negative regulation of B cell receptor signaling pathway,…	2.10274	0	0.942126	12.7887	16.0253	5.67449
ENSG00000012171	1790.17	-1.17404	0.0903376	-12.9962	1.2864e-38	5.14389e-37	chr3	50267558	50277546	+	SEMA3B	protein_coding	The protein encoded by this gene belongs to the class-3 semaphorin/collapsin family, whose members function in growth cone guidance during neuronal development. This family member inhibits axonal extension and has been shown to act as a tumor suppressor by inducing apoptosis. Alternative splicing of this gene results in multiple transcript variants. [provided by RefSeq, Feb 2014].	7869	GO:0005576, GO:0005783, GO:0062023	extracellular region, endoplasmic reticulum, collagen-containing extracellular matrix	GO:0030215	semaphorin receptor binding	GO:0001755, GO:0007267, GO:0007411, GO:0030335, GO:0048843, GO:0050919, GO:0061643, GO:0071526	neural crest cell migration, cell-cell signaling, axon guidance, positive regulation of cell migration, negative regulation of axon extension involved in axon guidance, negative chemotaxis, chemorepulsion of axon, semaphorin-plexin signaling pathway	2170.03	2578.07	2692.6	1019.16	1116.76	1164.4
ENSG00000012174	464.461	-0.104774	0.129242	-0.810678	0.41755	0.762798	chrX	21839617	21885423	+	MBTPS2	protein_coding	Endopeptidase S2P	51360	GO:0016021	integral component of membrane	GO:0004222	metalloendopeptidase activity	GO:0007095, GO:0008203, GO:0030968, GO:0031293, GO:0031293, GO:0034976, GO:0036500, GO:0045540, GO:0051091, GO:0051091, GO:0051604, GO:0051604, GO:0070977, GO:1905897, GO:1990440, GO:1990440	mitotic G2 DNA damage checkpoint signaling, cholesterol metabolic process, endoplasmic reticulum unfolded protein response, membrane protein intracellular domain proteolysis, membrane protein intracellular domain proteolysis, response to endoplasmic reticulum stress, ATF6-mediated unfolded protein response, regulation of cholesterol biosynthetic process, positive regulation of DNA-binding transcr…	570.894	422.008	452.221	474.167	414.653	452.824
ENSG00000012211	477.801	0.209834	0.107451	1.95284	0.0508389	0.164793	chrX	49174802	49186528	-	PRICKLE3	protein_coding	LIM domain only 6 is a three LIM domain-containing protein. The LIM domain is a cysteine-rich sequence motif that binds zinc atoms to form a specific protein-binding interface for protein-protein interactions. [provided by RefSeq, Jul 2008].	4007	GO:0005739, GO:0005886	mitochondrion, plasma membrane	GO:0008270	zinc ion binding	GO:0008150, GO:0030030	biological_process, cell projection organization	462.603	426.35	440.915	503.68	524.827	508.434
ENSG00000012223	0.175228	-0.835588	4.08047	-0.204777	0.837746	0.920368	chr3	46435645	46485234	-	LTF	protein_coding	This gene is a member of the transferrin family of genes and its protein product is found in the secondary granules of neutrophils. The protein is a major iron-binding protein in milk and body secretions with an antimicrobial activity, making it an important component of the non-specific immune system. The protein demonstrates a broad spectrum of properties, including regulation of iron homeostas…	4057	GO:0005576, GO:0005615, GO:0005615, GO:0005615, GO:0005634, GO:0005737, GO:0005769, GO:0005886, GO:0009986, GO:0030141, GO:0032991, GO:0035580, GO:0042581, GO:0055037, GO:0070062, GO:0097013, GO:1904724	extracellular region, extracellular space, extracellular space, extracellular space, nucleus, cytoplasm, early endosome, plasma membrane, cell surface, secretory granule, protein-containing complex, specific granule lumen, specific granule, recycling endosome, extracellular exosome, phagocytic vesicle lumen, tertiary granule lumen	GO:0001530, GO:0003677, GO:0004252, GO:0004869, GO:0005506, GO:0005515, GO:0008201, GO:0043539, GO:0140912	lipopolysaccharide binding, DNA binding, serine-type endopeptidase activity, cysteine-type endopeptidase inhibitor activity, iron ion binding, protein binding, heparin binding, protein serine/threonine kinase activator activity, membrane destabilizing activity	GO:0001503, GO:0001817, GO:0002227, GO:0006508, GO:0006826, GO:0006959, GO:0019731, GO:0019731, GO:0019732, GO:0031640, GO:0031640, GO:0031665, GO:0032680, GO:0032780, GO:0033690, GO:0034145, GO:0043066, GO:0043123, GO:0044793, GO:0045071, GO:0045669, GO:0048525, GO:0050829, GO:0051092, GO:0060349, GO:0061844, GO:0071902, GO:1900159, GO:1900229, GO:1902732, GO:2000117, GO:2000308, GO:2001205	ossification, regulation of cytokine production, innate immune response in mucosa, proteolysis, iron ion transport, humoral immune response, antibacterial humoral response, antibacterial humoral response, antifungal humoral response, killing of cells of another organism, killing of cells of another organism, negative regulation of lipopolysaccharide-mediated signaling pathway, regulation of tumor…	1.05137	0	0	0	0	0
ENSG00000012232	1388.48	0.13234	0.0798009	1.65837	0.0972425	0.278252	chr8	28600469	28756561	+	EXTL3	protein_coding	This gene encodes a single-pass membrane protein which functions as a glycosyltransferase. The encoded protein catalyzes the transfer of N-acetylglucosamine to glycosaminoglycan chains. This reaction is important in heparin and heparan sulfate synthesis. Alternative splicing results in the multiple transcript variants. [provided by RefSeq, Nov 2012].	2137	GO:0005789, GO:0016021	endoplasmic reticulum membrane, integral component of membrane	GO:0016757	glycosyltransferase activity	GO:0006486	protein glycosylation	1367.83	1384.99	1221.94	1498.25	1422.24	1435.65
ENSG00000012504	0.157021	-0.835588	4.08047	-0.204777	0.837746	0.920368	chr12	100473708	100564414	+	NR1H4	protein_coding	This gene encodes a ligand-activated transcription factor that shares structural features in common with nuclear hormone receptor family members. This protein functions as a receptor for bile acids, and when bound to bile acids, binds to DNA and regulates the expression of genes involved in bile acid synthesis and transport. Alternatively spliced transcript variants encoding different isoforms ha…	9971	GO:0000785, GO:0000785, GO:0000791, GO:0005654, GO:0043235	chromatin, chromatin, euchromatin, nucleoplasm, receptor complex	GO:0000977, GO:0000978, GO:0000978, GO:0000981, GO:0000981, GO:0001221, GO:0001228, GO:0003700, GO:0004879, GO:0004879, GO:0004879, GO:0005515, GO:0008270, GO:0016922, GO:0032052, GO:0032052, GO:0032052, GO:0038181, GO:0038181, GO:0038181, GO:0043565, GO:0046965, GO:1902122	RNA polymerase II transcription regulatory region sequence-specific DNA binding, RNA polymerase II cis-regulatory region sequence-specific DNA binding, RNA polymerase II cis-regulatory region sequence-specific DNA binding, DNA-binding transcription factor activity, RNA polymerase II-specific, DNA-binding transcription factor activity, RNA polymerase II-specific, transcription coregulator binding,…	GO:0000122, GO:0000122, GO:0001080, GO:0001678, GO:0006357, GO:0006366, GO:0006954, GO:0007043, GO:0007219, GO:0008206, GO:0010804, GO:0010903, GO:0010988, GO:0030154, GO:0030522, GO:0032689, GO:0032692, GO:0032703, GO:0032715, GO:0032720, GO:0032740, GO:0034162, GO:0034255, GO:0035356, GO:0035774, GO:0038183, GO:0038183, GO:0038183, GO:0038185, GO:0042632, GO:0042742, GO:0043066, GO:0043124, GO:…	negative regulation of transcription by RNA polymerase II, negative regulation of transcription by RNA polymerase II, nitrogen catabolite activation of transcription from RNA polymerase II promoter, intracellular glucose homeostasis, regulation of transcription by RNA polymerase II, transcription by RNA polymerase II, inflammatory response, cell-cell junction assembly, Notch signaling pathway, bi…	0	0	0.942126	0	0	0
ENSG00000012660	2649.04	-0.596135	0.0674757	-8.83481	1.00267e-18	1.97275e-17	chr6	53267398	53349179	-	ELOVL5	protein_coding	Elongation of very long chain fatty acids protein	60481	GO:0005783, GO:0005789, GO:0016021	endoplasmic reticulum, endoplasmic reticulum membrane, integral component of membrane	GO:0102336, GO:0102337, GO:0102338, GO:0009922, GO:0102756	3-oxo-arachidoyl-CoA synthase activity, 3-oxo-cerotoyl-CoA synthase activity, 3-oxo-lignoceronyl-CoA synthase activity, fatty acid elongase activity, very-long-chain 3-ketoacyl-CoA synthase activity	GO:0019367, GO:0042761	fatty acid elongation, saturated fatty acid, very long-chain fatty acid biosynthetic process	3353.87	3067.81	3145.76	2187.86	2046.22	2092.75
ENSG00000012817	540.606	-0.238228	0.10421	-2.28603	0.0222526	0.0814919	chrY	19703865	19744939	-	KDM5D	protein_coding	This gene encodes a protein containing zinc finger domains. A short peptide derived from this protein is a minor histocompatibility antigen which can lead to graft rejection of male donor cells in a female recipient. Alternative splicing results in multiple transcript variants. [provided by RefSeq, Apr 2009].	8284	GO:0000785, GO:0001650, GO:0005634, GO:0005654	chromatin, fibrillar center, nucleus, nucleoplasm	GO:0046872	metal ion binding	GO:0002457, GO:0006338, GO:0006355, GO:0060765	T cell antigen processing and presentation, chromatin remodeling, regulation of DNA-templated transcription, regulation of androgen receptor signaling pathway	572.997	615.645	566.218	508.598	471.743	508.434
ENSG00000012822	2109.17	-0.489529	0.0716143	-6.83563	8.16438e-12	1.05597e-10	chr12	53708517	53727745	-	CALCOCO1	protein_coding	Enables several functions, including armadillo repeat domain binding activity; beta-catenin binding activity; and nuclear receptor coactivator activity. Involved in positive regulation of gene expression and positive regulation of transcription, DNA-templated. Located in cytosol and nucleus. [provided by Alliance of Genome Resources, Apr 2022]	57658	GO:0000785, GO:0005634, GO:0005829, GO:0043231	chromatin, nucleus, cytosol, intracellular membrane-bounded organelle	GO:0000976, GO:0000978, GO:0003682, GO:0003712, GO:0003713, GO:0003713, GO:0003713, GO:0005515, GO:0008013, GO:0030374, GO:0043565, GO:0046872	transcription cis-regulatory region binding, RNA polymerase II cis-regulatory region sequence-specific DNA binding, chromatin binding, transcription coregulator activity, transcription coactivator activity, transcription coactivator activity, transcription coactivator activity, protein binding, beta-catenin binding, nuclear receptor coactivator activity, sequence-specific DNA binding, metal ion b…	GO:0007165, GO:0010628, GO:0016055, GO:0030518, GO:0045893, GO:0045944, GO:0045944	signal transduction, positive regulation of gene expression, Wnt signaling pathway, intracellular steroid hormone receptor signaling pathway, positive regulation of DNA-templated transcription, positive regulation of transcription by RNA polymerase II, positive regulation of transcription by RNA polymerase II	2360.33	2554.62	2474.02	1654.67	1780.81	1830.59
ENSG00000012963	406.863	0.722824	0.120964	5.97554	2.29336e-09	2.42206e-08	chr14	93207241	93229215	+	UBR7	protein_coding	This gene encodes a UBR box-containing protein that belongs to the E3 ubiquitin ligase family. The protein also contains a plant homeodomain (PHD) in the C-terminus. In mammals, the encoded protein recognizes N-degrons, the destabilizing N-terminal residues of short-lived proteins, which results in ubiquitinylation, and proteolysis via the proteasome. [provided by RefSeq, Jul 2016].	55148			GO:0003674, GO:0008270, GO:0061630	molecular_function, zinc ion binding, ubiquitin protein ligase activity	GO:0008150, GO:0016567	biological_process, protein ubiquitination	284.921	336.043	299.596	520.403	525.829	474.387
ENSG00000012983	1140.09	0.44577	0.0902599	4.93874	7.86284e-07	6.42993e-06	chr14	50418501	50561126	-	MAP4K5	protein_coding	This gene encodes a member of the serine/threonine protein kinase family, that is highly similar to yeast SPS1/STE20 kinase. Yeast SPS1/STE20 functions near the beginning of the MAP kinase signal cascades that is essential for yeast pheromone response. This kinase was shown to activate Jun kinase in mammalian cells, which suggested a role in stress response. Two alternatively spliced transcript v…	11183	GO:0005737, GO:0005737, GO:0005829, GO:0005886	cytoplasm, cytoplasm, cytosol, plasma membrane	GO:0005524, GO:0004672	ATP binding, protein kinase activity	GO:0000165, GO:0006468, GO:0016310, GO:0035556, GO:0035556	MAPK cascade, protein phosphorylation, phosphorylation, intracellular signal transduction, intracellular signal transduction	1054.52	916.956	925.168	1313.31	1219.92	1410.68
ENSG00000013016	3811.35	-0.292189	0.0750638	-3.89254	9.91982e-05	0.000604505	chr2	31234152	31269451	+	EHD3	protein_coding	ATP- and membrane-binding protein that controls membrane reorganization/tubulation upon ATP hydrolysis (PubMed:25686250). In vitro causes tubulation of endocytic membranes (PubMed:24019528). Binding to phosphatidic acid induces its membrane tubulation activity (By similarity). Plays a role in endocytic transport. Involved in early endosome to recycling endosome compartment (ERC), retrograde early…	30845	GO:0020018, GO:0005737, GO:0005829, GO:0005769, GO:0030139, GO:0010008, GO:0005925, GO:0043231, GO:0005634, GO:0048471, GO:0055038	ciliary pocket membrane, cytoplasm, cytosol, early endosome, endocytic vesicle, endosome membrane, focal adhesion, intracellular membrane-bounded organelle, nucleus, perinuclear region of cytoplasm, recycling endosome membrane	GO:0005524, GO:0005509, GO:0005525, GO:0003676	ATP binding, calcium ion binding, GTP binding, nucleic acid binding	GO:0060271, GO:0034498, GO:0032456, GO:0006897, GO:0016197, GO:0090160, GO:1901387, GO:0051260, GO:0072659, GO:0015031, GO:0001881, GO:1903779, GO:0086036, GO:0055117, GO:1903358	cilium assembly, early endosome to Golgi transport, endocytic recycling, endocytosis, endosomal transport, Golgi to lysosome transport, positive regulation of voltage-gated calcium channel activity, protein homooligomerization, protein localization to plasma membrane, protein transport, receptor recycling, regulation of cardiac conduction, regulation of cardiac muscle cell membrane potential, reg…	4628.13	3973.47	3988.96	3646.76	3345.27	3285.53
ENSG00000013275	893.619	0.433578	0.0845914	5.12555	2.9667e-07	2.53626e-06	chr19	39971165	39981764	+	PSMC4	protein_coding	The 26S proteasome is a multicatalytic proteinase complex with a highly ordered structure composed of 2 complexes, a 20S core and a 19S regulator. The 20S core is composed of 4 rings of 28 non-identical subunits; 2 rings are composed of 7 alpha subunits and 2 rings are composed of 7 beta subunits. The 19S regulator is composed of a base, which contains 6 ATPase subunits and 2 non-ATPase subunits,…	5704	GO:0000502, GO:0000502, GO:0005634, GO:0005654, GO:0005654, GO:0005829, GO:0005829, GO:0008540, GO:0016020, GO:0022624	proteasome complex, proteasome complex, nucleus, nucleoplasm, nucleoplasm, cytosol, cytosol, proteasome regulatory particle, base subcomplex, membrane, proteasome accessory complex	GO:0005515, GO:0005524, GO:0016887, GO:0036402	protein binding, ATP binding, ATP hydrolysis activity, proteasome-activating activity	GO:0001824, GO:0006508, GO:0043161, GO:0043161, GO:1901800	blastocyst development, proteolysis, proteasome-mediated ubiquitin-dependent protein catabolic process, proteasome-mediated ubiquitin-dependent protein catabolic process, positive regulation of proteasomal protein catabolic process	758.038	760.656	762.18	1046.71	994.567	1039.57
ENSG00000013288	2669.28	-0.586579	0.0696612	-8.42045	3.75027e-17	6.77795e-16	chr4	6575189	6623362	+	MAN2B2	protein_coding	Alpha-mannosidase	23324	GO:0005764, GO:0043202, GO:0070062	lysosome, lysosomal lumen, extracellular exosome	GO:0004559, GO:0030246, GO:0046872	alpha-mannosidase activity, carbohydrate binding, metal ion binding	GO:0006013	mannose metabolic process	3013.23	3342.2	3255.99	2090.47	2071.26	2242.56
ENSG00000013293	704.886	-0.29186	0.141345	-2.06488	0.0389343	0.131794	chr3	170459548	170586075	-	SLC7A14	protein_coding	May be involved in arginine transport.	57709	GO:0005829, GO:0016021, GO:0043231, GO:0005765, GO:0005654, GO:0005886	cytosol, integral component of membrane, intracellular membrane-bounded organelle, lysosomal membrane, nucleoplasm, plasma membrane	GO:0015171	amino acid transmembrane transporter activity	GO:0006865	amino acid transport	759.089	934.322	634.051	752.568	522.824	626.463
ENSG00000013297	1295.68	-0.658727	0.100343	-6.56476	5.21163e-11	6.34541e-10	chr3	170418868	170454733	+	CLDN11	protein_coding	Plays a major role in tight junction-specific obliteration of the intercellular space, through calcium-independent cell-adhesion activity.	5010	GO:0030424, GO:0045178, GO:0005923, GO:0030054, GO:0016021, GO:0005811, GO:0005883, GO:0005886, GO:0070160	axon, basal part of cell, bicellular tight junction, cell junction, integral component of membrane, lipid droplet, neurofilament, plasma membrane, tight junction	GO:0042802, GO:0005198	identical protein binding, structural molecule activity	GO:0008366, GO:0070830, GO:0016338, GO:0007155, GO:0007283, GO:0120192	axon ensheathment, bicellular tight junction assembly, calcium-independent cell-cell adhesion via plasma membrane cell-adhesion molecules, cell adhesion, spermatogenesis, tight junction assembly	1419.35	1804.39	1535.67	1062.45	1055.66	896.569
ENSG00000013306	946.667	0.588894	0.0971682	6.06056	1.35646e-09	1.46024e-08	chr17	44319625	44324870	-	SLC25A39	protein_coding	This gene encodes a member of the SLC25 transporter or mitochondrial carrier family of proteins. Members of this family are encoded by the nuclear genome while their protein products are usually embedded in the inner mitochondrial membrane and exhibit wide-ranging substrate specificity. Although the encoded protein is currently considered an orphan transporter, this protein is related to other ca…	51629	GO:0016021	integral component of membrane			GO:0006783, GO:0006810, GO:0160007, GO:0160007	heme biosynthetic process, transport, glutathione import into mitochondrion, glutathione import into mitochondrion	795.887	738.948	733.916	1011.29	1255.98	1143.98
ENSG00000013364	5660.16	-0.357825	0.0575288	-6.21994	4.97352e-10	5.56909e-09	chr16	29820394	29848039	+	MVP	protein_coding	This gene encodes the major component of the vault complex. Vaults are multi-subunit ribonucleoprotein structures that may be involved in nucleo-cytoplasmic transport. The encoded protein may play a role in multiple cellular processes by regulating the MAP kinase, JAK/STAT and phosphoinositide 3-kinase/Akt signaling pathways. The encoded protein also plays a role in multidrug resistance, and expr…	9961	GO:0005576, GO:0005634, GO:0005634, GO:0005643, GO:0005737, GO:0005737, GO:0005829, GO:0005856, GO:0016020, GO:0034774, GO:0048471, GO:0070062, GO:1904813, GO:1990904	extracellular region, nucleus, nucleus, nuclear pore, cytoplasm, cytoplasm, cytosol, cytoskeleton, membrane, secretory granule lumen, perinuclear region of cytoplasm, extracellular exosome, ficolin-1-rich granule lumen, ribonucleoprotein complex	GO:0005515, GO:0019901, GO:0019903, GO:0042802	protein binding, protein kinase binding, protein phosphatase binding, identical protein binding	GO:0015031, GO:0031953, GO:0038127, GO:0042059, GO:0051028, GO:0061099	protein transport, negative regulation of protein autophosphorylation, ERBB signaling pathway, negative regulation of epidermal growth factor receptor signaling pathway, mRNA transport, negative regulation of protein tyrosine kinase activity	6490.11	6234.6	6352.76	4995.48	5118.06	4769.97
ENSG00000013374	1120.06	-0.909835	0.086635	-10.5019	8.46301e-26	2.19295e-24	chr7	151341772	151378449	+	NUB1	protein_coding	This gene encodes a protein that functions as a negative regulator of NEDD8, a ubiquitin-like protein that conjugates with cullin family members in order to regulate vital biological events. The protein encoded by this gene regulates the NEDD8 conjugation system post-transcriptionally by recruiting NEDD8 and its conjugates to the proteasome for degradation. This protein interacts with the product…	51667	GO:0005654, GO:0005730, GO:0005829, GO:0005829	nucleoplasm, nucleolus, cytosol, cytosol	GO:0005515	protein binding	GO:0006511, GO:0016567, GO:0032436, GO:0034341, GO:0034612, GO:2000058	ubiquitin-dependent protein catabolic process, protein ubiquitination, positive regulation of proteasomal ubiquitin-dependent protein catabolic process, response to type II interferon, response to tumor necrosis factor, regulation of ubiquitin-dependent protein catabolic process	1497.15	1339.83	1549.8	769.292	798.258	766.056
ENSG00000013375	1265.63	0.314838	0.0810599	3.88402	0.000102745	0.000624982	chr6	83147324	83193936	-	PGM3	protein_coding	This gene encodes a member of the phosphohexose mutase family. The encoded protein mediates both glycogen formation and utilization by catalyzing the interconversion of glucose-1-phosphate and glucose-6-phosphate. A non-synonymous single nucleotide polymorphism in this gene may play a role in resistance to diabetic nephropathy and neuropathy. Alternatively spliced transcript variants encoding mul…	5238	GO:0005575, GO:0005829	cellular_component, cytosol	GO:0016868, GO:0000287	intramolecular transferase activity, phosphotransferases, magnesium ion binding	GO:0005975	carbohydrate metabolic process	1150.2	1041.13	1193.67	1393.97	1396.2	1418.62
ENSG00000013392	113.791	0.106255	0.21259	0.499812	0.617208	0.909914	chr6	83193357	83198935	+	RWDD2A	protein_coding	RWD domain-containing protein 2A	112611			GO:0005515	protein binding			119.856	104.2	104.576	100.342	114.18	139.592
ENSG00000013441	605.364	-0.831997	0.127642	-6.51823	7.11407e-11	8.5888e-10	chr2	200853009	200864691	-	CLK1	protein_coding	This gene encodes a member of the CDC2-like (or LAMMER) family of dual specificity protein kinases. In the nucleus, the encoded protein phosphorylates serine/arginine-rich proteins involved in pre-mRNA processing, releasing them into the nucleoplasm. The choice of splice sites during pre-mRNA processing may be regulated by the concentration of transacting factors, including serine/arginine rich p…	1195	GO:0005634	nucleus	GO:0005524, GO:0004674	ATP binding, protein serine/threonine kinase activity	GO:0016310, GO:0018108, GO:0043484, GO:0043484	phosphorylation, peptidyl-tyrosine phosphorylation, regulation of RNA splicing, regulation of RNA splicing	773.808	633.012	919.515	426.947	456.72	422.182
ENSG00000013503	208.23	0.466232	0.156156	2.98568	0.00282947	0.0131171	chr12	106357748	106510198	+	POLR3B	protein_coding	DNA-directed RNA polymerase	55703	GO:0005654, GO:0005666, GO:0005666, GO:0005829	nucleoplasm, RNA polymerase III complex, RNA polymerase III complex, cytosol	GO:0003677, GO:0003899, GO:0032549	DNA binding, DNA-directed 5'-3' RNA polymerase activity, ribonucleoside binding	GO:0006351	transcription, DNA-templated	185.041	173.666	165.814	230.197	231.365	263.296
ENSG00000013523	259.099	0.0897315	0.14569	0.615907	0.537956	0.863194	chr14	76786009	76826246	-	ANGEL1	protein_coding	Enables eukaryotic initiation factor 4E binding activity and protein domain specific binding activity. Predicted to be involved in RNA phosphodiester bond hydrolysis, exonucleolytic. Located in several cellular components, including cis-Golgi network; endoplasmic reticulum; and perinuclear region of cytoplasm. [provided by Alliance of Genome Resources, Apr 2022]	23357	GO:0005634, GO:0005783, GO:0005801, GO:0005829, GO:0048471	nucleus, endoplasmic reticulum, cis-Golgi network, cytosol, perinuclear region of cytoplasm	GO:0000175, GO:0008190, GO:0019904	3'-5'-RNA exonuclease activity, eukaryotic initiation factor 4E binding, protein domain specific binding			230.25	265.709	256.258	241.019	267.421	293.938
ENSG00000013561	577.132	0.36272	0.102731	3.53078	0.00041433	0.00227696	chr5	141958328	141990292	+	RNF14	protein_coding	RBR-type E3 ubiquitin transferase	9604	GO:0000151, GO:0005634, GO:0005654, GO:0005737, GO:0005737, GO:0005829, GO:0022626	ubiquitin ligase complex, nucleus, nucleoplasm, cytoplasm, cytoplasm, cytosol, cytosolic ribosome	GO:0046872, GO:0061630	metal ion binding, ubiquitin protein ligase activity	GO:0000209, GO:0006355, GO:0006357, GO:0006511, GO:0006511, GO:0007165, GO:0016567, GO:0030521, GO:0032436, GO:0045893, GO:0060765, GO:0060828, GO:0072344	protein polyubiquitination, regulation of DNA-templated transcription, regulation of transcription by RNA polymerase II, ubiquitin-dependent protein catabolic process, ubiquitin-dependent protein catabolic process, signal transduction, protein ubiquitination, androgen receptor signaling pathway, positive regulation of proteasomal ubiquitin-dependent protein catabolic process, positive regulation …	515.171	467.161	533.243	644.356	665.048	637.812
ENSG00000013563	1023.32	0.145321	0.0834325	1.74178	0.0815462	0.241693	chrX	154401236	154412112	-	DNASE1L1	protein_coding	This gene encodes a deoxyribonuclease protein that shows high sequence similarity to DNase I. The encoded protein is localized to the endoplasmic reticulum and modified by N-linked glycosylation. Alternate transcriptional splice variants encoding the same protein have been observed. [provided by RefSeq, Jan 2015].	1774	GO:0005576, GO:0005634, GO:0005783, GO:0035580	extracellular region, nucleus, endoplasmic reticulum, specific granule lumen	GO:0004536, GO:0004519	deoxyribonuclease activity, endonuclease activity	GO:0006308	DNA catabolic process	944.13	984.685	985.464	1031.95	1057.67	1136.03
ENSG00000013573	188.758	1.84101	0.191349	9.6212	6.50698e-22	1.47534e-20	chr12	31073860	31104799	+	DDX11	protein_coding	DEAD box proteins, characterized by the conserved motif Asp-Glu-Ala-Asp (DEAD), are putative RNA helicases. They are implicated in a number of cellular processes involving alteration of RNA secondary structure such as translation initiation, nuclear and mitochondrial splicing, and ribosome and spliceosome assembly. Based on their distribution patterns, some members of this family are believed to …	1663	GO:0005813, GO:0001650, GO:0005654	centrosome, fibrillar center, nucleoplasm	GO:0005524, GO:0003678, GO:0016818	ATP binding, DNA helicase activity, hydrolase activity, acting on acid anhydrides, in phosphorus-containing anhydrides	GO:0006281, GO:0006974, GO:0007062, GO:0031297, GO:0032079, GO:0032091, GO:0032508, GO:0032508, GO:0034085, GO:0035563, GO:0044806, GO:0045876, GO:0072711, GO:0072719, GO:1901838, GO:1904976, GO:1990700, GO:2000781	DNA repair, DNA damage response, sister chromatid cohesion, replication fork processing, positive regulation of endodeoxyribonuclease activity, negative regulation of protein binding, DNA duplex unwinding, DNA duplex unwinding, establishment of sister chromatid cohesion, positive regulation of chromatin binding, G-quadruplex DNA unwinding, positive regulation of sister chromatid cohesion, cellula…	62.0308	78.1496	106.46	289.222	317.5	279.185
ENSG00000013583	446.5	0.440638	0.118304	3.72462	0.000195608	0.00113267	chr12	12974870	13000265	-	HEBP1	protein_coding	The full-length protein encoded by this gene is an intracellular tetrapyrrole-binding protein. This protein includes a natural chemoattractant peptide of 21 amino acids at the N-terminus, which is a natural ligand for formyl peptide receptor-like receptor 2 (FPRL2) and promotes calcium mobilization and chemotaxis in monocytes and dendritic cells. [provided by RefSeq, Jul 2008].	50865	GO:0005576, GO:0005737, GO:0070062	extracellular region, cytoplasm, extracellular exosome	GO:0020037, GO:0020037	heme binding, heme binding	GO:0007623	circadian rhythm	372.185	417.666	345.76	508.598	487.769	547.02
ENSG00000013588	1485	2.02255	0.0808051	25.0299	2.88838e-138	8.69692e-136	chr12	12891559	12917937	+	GPRC5A	protein_coding	This gene encodes a member of the type 3 G protein-coupling receptor family, characterized by the signature 7-transmembrane domain motif. The encoded protein may be involved in interaction between retinoid acid and G protein signalling pathways. Retinoic acid plays a critical role in development, cellular growth, and differentiation. This gene may play a role in embryonic development and epitheli…	9052	GO:0016021, GO:0043231, GO:0005886	integral component of membrane, intracellular membrane-bounded organelle, plasma membrane	GO:0004930	G protein-coupled receptor activity	GO:0007165, GO:0007175, GO:0007186	signal transduction, negative regulation of epidermal growth factor-activated receptor activity, G protein-coupled receptor signaling pathway	596.127	573.097	590.713	2359.03	2254.55	2536.5
ENSG00000013619	373.812	0.560477	0.125895	4.45194	8.50972e-06	6.12399e-05	chrX	150361422	150514178	+	MAMLD1	protein_coding	This gene encodes a mastermind-like domain containing protein. This protein may function as a transcriptional co-activator. Mutations in this gene are the cause of X-linked hypospadias type 2. Alternate splicing results in multiple transcript variants. [provided by RefSeq, Apr 2010].	10046	GO:0005654, GO:0005794, GO:0005813, GO:0016604, GO:0016604	nucleoplasm, Golgi apparatus, centrosome, nuclear body, nuclear body	GO:0003674	molecular_function	GO:0006357, GO:0008584	regulation of transcription by RNA polymerase II, male gonad development	315.411	288.285	302.423	423.012	416.657	497.085
ENSG00000013725	0.332249	-1.78914	3.76342	-0.475403	0.6345	0.909914	chr11	60971680	61020377	+	CD6	protein_coding	This gene encodes a protein found on the outer membrane of T-lymphocytes as well as some other immune cells. The encoded protein contains three scavenger receptor cysteine-rich (SRCR) domains and a binding site for an activated leukocyte cell adhesion molecule. The gene product is important for continuation of T cell activation. This gene may be associated with susceptibility to multiple sclerosi…	923	GO:0016021	integral component of membrane	GO:0005044	scavenger receptor activity	GO:0001771, GO:0001934, GO:0002250, GO:0002438, GO:0007157, GO:0031663, GO:0032496, GO:0042102, GO:0045087, GO:1900017	immunological synapse formation, positive regulation of protein phosphorylation, adaptive immune response, acute inflammatory response to antigenic stimulus, heterophilic cell-cell adhesion via plasma membrane cell adhesion molecules, lipopolysaccharide-mediated signaling pathway, response to lipopolysaccharide, positive regulation of T cell proliferation, innate immune response, positive regulat…	1.05137	0	0.942126	0	0	0
ENSG00000013810	827.812	2.35349	0.108729	21.6454	6.7192e-104	1.09954e-101	chr4	1712858	1745171	+	TACC3	protein_coding	This gene encodes a member of the transforming acidic colied-coil protein family. The encoded protein is a motor spindle protein that may play a role in stabilization of the mitotic spindle. This protein may also play a role in growth a differentiation of certain cancer cells. [provided by RefSeq, Nov 2011].	10460	GO:0005737, GO:0005815	cytoplasm, microtubule organizing center	GO:0005515	protein binding	GO:0007052	mitotic spindle organization	318.565	257.025	239.3	1391.02	1451.29	1309.67
ENSG00000014123	508.694	0.00263376	0.113384	0.0232287	0.981468	0.989652	chr6	96521595	96555276	+	UFL1	protein_coding	E3 protein ligase that mediates ufmylation, the covalent attachment of the ubiquitin-like modifier UFM1 to lysine residues on target proteins, and which plays a key role in reticulophagy (also called ER-phagy) induced in response to endoplasmic reticulum stress (PubMed:20018847, PubMed:20164180, PubMed:20228063, PubMed:25219498, PubMed:32160526). In response to endoplasmic reticulum stress, recru…	23376	GO:0005737, GO:0005829, GO:0005783, GO:0005789, GO:0016020, GO:0043005, GO:0005634, GO:0032991, GO:0035861	cytoplasm, cytosol, endoplasmic reticulum, endoplasmic reticulum membrane, membrane, neuron projection, nucleus, protein-containing complex, site of double-strand break	GO:0019901, GO:0061666, GO:0071568	protein kinase binding, UFM1 ligase activity, UFM1 transferase activity	GO:0006974, GO:0006281, GO:0030218, GO:0060218, GO:0016570, GO:0043066, GO:1903895, GO:0032088, GO:0031397, GO:0001649, GO:0010508, GO:0008284, GO:0060252, GO:1990592, GO:0071569, GO:0043122, GO:0050727, GO:0033146, GO:0032434, GO:0032880, GO:0034976, GO:1902065, GO:0061709	cellular response to DNA damage stimulus, DNA repair, erythrocyte differentiation, hematopoietic stem cell differentiation, histone modification, negative regulation of apoptotic process, negative regulation of IRE1-mediated unfolded protein response, negative regulation of NF-kappaB transcription factor activity, negative regulation of protein ubiquitination, osteoblast differentiation, positive…	554.072	486.264	485.195	552.867	468.739	505.029
ENSG00000014138	57.885	0.931743	0.289538	3.21804	0.00129071	0.00643645	chr11	65261920	65305589	+	POLA2	protein_coding	Predicted to enable DNA binding activity. Involved in DNA replication, synthesis of RNA primer. Located in cytosol and nucleoplasm. Part of alpha DNA polymerase:primase complex. [provided by Alliance of Genome Resources, Apr 2022]	23649	GO:0005634	nucleus	GO:0003674, GO:0003677, GO:0005515	molecular_function, DNA binding, protein binding	GO:0006260, GO:0006269, GO:0006270, GO:0006270, GO:0006606	DNA replication, DNA replication, synthesis of RNA primer, DNA replication initiation, DNA replication initiation, protein import into nucleus	31.5411	43.4165	44.2799	77.7162	81.1278	69.2287
ENSG00000014164	481.987	-0.339399	0.115496	-2.93862	0.00329681	0.0150564	chr8	143437659	143541447	-	ZC3H3	protein_coding	Predicted to enable SMAD binding activity. Involved in regulation of mRNA polyadenylation. Located in nucleus. [provided by Alliance of Genome Resources, Apr 2022]	23144	GO:0005634, GO:0005634, GO:0005847	nucleus, nucleus, mRNA cleavage and polyadenylation specificity factor complex	GO:0003674, GO:0003677, GO:0046872, GO:0070412	molecular_function, DNA binding, metal ion binding, R-SMAD binding	GO:0031124, GO:0032927, GO:0051028	mRNA 3'-end processing, positive regulation of activin receptor signaling pathway, mRNA transport	512.017	534.891	569.044	447.606	452.713	375.651
ENSG00000014216	3737.34	0.240094	0.0608375	3.94649	7.93056e-05	0.000489724	chr11	65180566	65212006	+	CAPN1	protein_coding	The calpains, calcium-activated neutral proteases, are nonlysosomal, intracellular cysteine proteases. The mammalian calpains include ubiquitous, stomach-specific, and muscle-specific proteins. The ubiquitous enzymes consist of heterodimers with distinct large, catalytic subunits associated with a common small, regulatory subunit. This gene encodes the large subunit of the ubiquitous enzyme, calp…	823	GO:0001533, GO:0005576, GO:0005737, GO:0005739, GO:0005764, GO:0005829, GO:0005829, GO:0005886, GO:0005886, GO:0005925, GO:0016020, GO:0070062, GO:0110158, GO:1904813	cornified envelope, extracellular region, cytoplasm, mitochondrion, lysosome, cytosol, cytosol, plasma membrane, plasma membrane, focal adhesion, membrane, extracellular exosome, calpain complex, ficolin-1-rich granule lumen	GO:0005509, GO:0004198	calcium ion binding, calcium-dependent cysteine-type endopeptidase activity	GO:0006508, GO:0006508, GO:0006508, GO:0006508, GO:0008284, GO:0016241, GO:0032801, GO:0050790, GO:0060056, GO:0097264, GO:2000310	proteolysis, proteolysis, proteolysis, proteolysis, positive regulation of cell population proliferation, regulation of macroautophagy, receptor catabolic process, regulation of catalytic activity, mammary gland involution, self proteolysis, regulation of NMDA receptor activity	3592.53	3346.54	3343.61	4076.66	4023.34	4041.37
ENSG00000014257	3.43029	0.65002	1.19452	0.544169	0.586325	0.898497	chr3	132317369	132368298	+	ACP3	protein_coding	This gene encodes an enzyme that catalyzes the conversion of orthophosphoric monoester to alcohol and orthophosphate. It is synthesized under androgen regulation and is secreted by the epithelial cells of the prostate gland. An alternatively spliced transcript variant encoding a longer isoform has been found for this gene. This isoform contains a transmembrane domain and is localized in the plasm…	55	GO:0005615, GO:0005615, GO:0005634, GO:0005764, GO:0005765, GO:0005771, GO:0005829, GO:0005886, GO:0005886, GO:0005886, GO:0012506, GO:0030175, GO:0031985, GO:0035577, GO:0045177, GO:0070062	extracellular space, extracellular space, nucleus, lysosome, lysosomal membrane, multivesicular body, cytosol, plasma membrane, plasma membrane, plasma membrane, vesicle membrane, filopodium, Golgi cisterna, azurophil granule membrane, apical part of cell, extracellular exosome	GO:0003993, GO:0003993, GO:0003993, GO:0004725, GO:0005515, GO:0008253, GO:0016791, GO:0033265, GO:0042131, GO:0042802, GO:0042803, GO:0052642, GO:0060090, GO:0106411	acid phosphatase activity, acid phosphatase activity, acid phosphatase activity, protein tyrosine phosphatase activity, protein binding, 5'-nucleotidase activity, phosphatase activity, choline binding, thiamine phosphate phosphatase activity, identical protein binding, protein homodimerization activity, lysophosphatidic acid phosphatase activity, molecular adaptor activity, XMP 5'-nucleosidase ac…	GO:0006144, GO:0006629, GO:0006772, GO:0007040, GO:0009117, GO:0016311, GO:0016311, GO:0046085, GO:0051930, GO:0060168	purine nucleobase metabolic process, lipid metabolic process, thiamine metabolic process, lysosome organization, nucleotide metabolic process, dephosphorylation, dephosphorylation, adenosine metabolic process, regulation of sensory perception of pain, positive regulation of adenosine receptor signaling pathway	6.30822	0.868329	0.942126	4.91875	3.00473	4.53959
ENSG00000014641	1402.1	0.614883	0.0750824	8.18944	2.62444e-16	4.51039e-15	chr2	63588609	63607197	+	MDH1	protein_coding	Cytosolic malate dehydrogenase	4190	GO:0005615, GO:0005737, GO:0005813, GO:0005829, GO:0005829, GO:0005829, GO:0070062	extracellular space, cytoplasm, centrosome, cytosol, cytosol, cytosol, extracellular exosome	GO:0016615	malate dehydrogenase activity	GO:0006108	malate metabolic process	1106.04	1077.6	1139.97	1653.68	1756.77	1678.51
ENSG00000014824	907.41	0.302641	0.0862844	3.50748	0.00045237	0.0024622	chr4	41990502	42090461	+	SLC30A9	protein_coding	Predicted to enable nuclear receptor coactivator activity. Involved in cellular zinc ion homeostasis and zinc ion transport. Located in several cellular components, including cytoplasmic vesicle; cytoskeleton; and endoplasmic reticulum. [provided by Alliance of Genome Resources, Apr 2022]	10463	GO:0005634, GO:0005783, GO:0005783, GO:0005856, GO:0031410, GO:0031966	nucleus, endoplasmic reticulum, endoplasmic reticulum, cytoskeleton, cytoplasmic vesicle, mitochondrial membrane	GO:0003682, GO:0005385, GO:0015297, GO:0016922, GO:0030374	chromatin binding, zinc ion transmembrane transporter activity, antiporter activity, nuclear receptor binding, nuclear receptor coactivator activity	GO:0006289, GO:0006829, GO:0006829, GO:0006882, GO:0006882, GO:0010821, GO:0045944, GO:0071577	nucleotide-excision repair, zinc ion transport, zinc ion transport, intracellular zinc ion homeostasis, intracellular zinc ion homeostasis, regulation of mitochondrion organization, positive regulation of transcription by RNA polymerase II, zinc ion transmembrane transport	836.89	765.866	835.666	1011.29	983.55	1011.19
ENSG00000014914	436.451	-0.768205	0.115915	-6.62732	3.41827e-11	4.21993e-10	chr1	149928651	149936879	-	MTMR11	protein_coding	Myotubularin-related protein 11	10903	GO:0005737, GO:0070062	cytoplasm, extracellular exosome	GO:0004438	phosphatidylinositol-3-phosphatase activity	GO:0046856	phosphatidylinositol dephosphorylation	561.431	509.709	579.408	337.426	317.5	313.232
ENSG00000014919	288.462	0.37652	0.148753	2.53117	0.0113684	0.045332	chr10	99710868	99732127	-	COX15	protein_coding	May be involved in the biosynthesis of heme A.	1355	GO:0070069, GO:0016021, GO:0005743, GO:0005746, GO:0005739, GO:0005654	cytochrome complex, integral component of membrane, mitochondrial inner membrane, mitochondrial respirasome, mitochondrion, nucleoplasm	GO:0004129, GO:0020037, GO:0060090, GO:0016653, GO:0016627	cytochrome-c oxidase activity, heme binding, molecular adaptor activity, oxidoreductase activity, acting on NAD(P)H, heme protein as acceptor, oxidoreductase activity, acting on the CH-CH group of donors	GO:0045333, GO:0006784, GO:0006783, GO:0006123, GO:1902600, GO:0008535, GO:0007585	cellular respiration, heme A biosynthetic process, heme biosynthetic process, mitochondrial electron transport, cytochrome c to oxygen, proton transmembrane transport, respiratory chain complex IV assembly, respiratory gaseous exchange by respiratory system	273.356	276.129	203.499	306.93	331.522	339.334
ENSG00000015133	2.10641	0.563533	1.63935	0.343755	0.731031	0.920368	chr14	91271323	91417844	-	CCDC88C	protein_coding	This gene encodes a ubiquitously expressed coiled-coil domain-containing protein that interacts with the dishevelled protein and is a negative regulator of the Wnt signalling pathway. The protein encoded by this gene has a PDZ-domain binding motif in its C-terminus with which it interacts with the dishevelled protein. Dishevelled is a scaffold protein involved in the regulation of the Wnt signali…	440193	GO:0005737, GO:0005737, GO:0005813, GO:0030054, GO:0030054, GO:0070161	cytoplasm, cytoplasm, centrosome, cell junction, cell junction, anchoring junction	GO:0001965, GO:0005085, GO:0005109, GO:0005515, GO:0008017, GO:0030165, GO:0042802, GO:0043621, GO:0051959	G-protein alpha-subunit binding, guanyl-nucleotide exchange factor activity, frizzled binding, protein binding, microtubule binding, PDZ domain binding, identical protein binding, protein self-association, dynein light intermediate chain binding	GO:0016055	Wnt signaling pathway	4.20548	0	0.942126	2.95125	0	4.53959
ENSG00000015153	179.426	0.415662	0.167236	2.48549	0.0129375	0.0508283	chr12	42157104	42238349	-	YAF2	protein_coding	This gene encodes a zinc finger containing protein that functions in the regulation of transcription. This protein was identified as an interacting partner of transcriptional repressor protein Yy1, and also interacts with other transcriptional regulators, including Myc and Polycomb. This protein can promote proteolysis of Yy1. Multiple alternatively spliced transcript variants have been found. [p…	10138	GO:0005634, GO:0005634, GO:0005654, GO:0005654, GO:0005829	nucleus, nucleus, nucleoplasm, nucleoplasm, cytosol	GO:0046872, GO:0003713, GO:0003714	metal ion binding, transcription coactivator activity, transcription corepressor activity	GO:0006355, GO:0045892, GO:0045893	regulation of DNA-templated transcription, negative regulation of DNA-templated transcription, positive regulation of DNA-templated transcription	138.781	158.036	163.93	205.604	192.303	217.9
ENSG00000015171	1291.7	-0.0721722	0.0768684	-0.938906	0.347779	0.686664	chr10	134465	254637	+	ZMYND11	protein_coding	The protein encoded by this gene was first identified by its ability to bind the adenovirus E1A protein. The protein localizes to the nucleus. It functions as a transcriptional repressor, and expression of E1A inhibits this repression. Alternatively spliced transcript variants encoding different isoforms have been identified. [provided by RefSeq, Jul 2008].	10771	GO:0005654	nucleoplasm	GO:0003690, GO:0003714, GO:0005515, GO:0008270, GO:0008270, GO:0035064, GO:0035064, GO:0035064	double-stranded DNA binding, transcription corepressor activity, protein binding, zinc ion binding, zinc ion binding, methylated histone binding, methylated histone binding, methylated histone binding	GO:0006325, GO:0007049, GO:0009966, GO:0034243, GO:0034243, GO:0043124, GO:0045892, GO:0046329, GO:0051607, GO:2001237	chromatin organization, cell cycle, regulation of signal transduction, regulation of transcription elongation by RNA polymerase II, regulation of transcription elongation by RNA polymerase II, negative regulation of canonical NF-kappaB signal transduction, negative regulation of DNA-templated transcription, negative regulation of JNK cascade, defense response to virus, negative regulation of extr…	1282.67	1384.99	1303.9	1285.76	1256.98	1235.9
ENSG00000015285	3.82699	0.46113	1.08933	0.423315	0.672065	0.920368	chrX	48676596	48691431	+	WAS	protein_coding	The Wiskott-Aldrich syndrome (WAS) family of proteins share similar domain structure, and are involved in transduction of signals from receptors on the cell surface to the actin cytoskeleton. The presence of a number of different motifs suggests that they are regulated by a number of different stimuli, and interact with multiple proteins. Recent studies have demonstrated that these proteins, dire…	7454	GO:0005829, GO:0005886	cytosol, plasma membrane	GO:0003779	actin binding	GO:0007015, GO:2000601	actin filament organization, positive regulation of Arp2/3 complex-mediated actin nucleation	5.25685	2.60499	1.88425	3.935	7.01105	2.26979
ENSG00000015413	1.17198	-3.60729	2.33749	-1.54323	0.122775	0.332292	chr16	89613308	89638456	+	DPEP1	protein_coding	Dipeptidase	1800	GO:0031225	anchored component of membrane	GO:0046872, GO:0070573	metal ion binding, metallodipeptidase activity	GO:0006508, GO:0006749, GO:0006751, GO:0006954, GO:0016999, GO:0030336, GO:0030593, GO:0043066, GO:0043154, GO:0050667, GO:0071277, GO:0071466, GO:0071732, GO:0072340, GO:1901749	proteolysis, glutathione metabolic process, glutathione catabolic process, inflammatory response, antibiotic metabolic process, negative regulation of cell migration, neutrophil chemotaxis, negative regulation of apoptotic process, negative regulation of cysteine-type endopeptidase activity involved in apoptotic process, homocysteine metabolic process, cellular response to calcium ion, cellular r…	4.20548	0	2.82638	0	0	0
ENSG00000015475	353.943	0.697529	0.127763	5.45953	4.77384e-08	4.41192e-07	chr22	17734138	17774770	-	BID	protein_coding	Induces ICE-like proteases and apoptosis.	637	GO:0005829, GO:0032592, GO:0016020, GO:0005741, GO:0005739	cytosol, integral component of mitochondrial membrane, membrane, mitochondrial outer membrane, mitochondrion	GO:0005123, GO:0031625	death receptor binding, ubiquitin protein ligase binding	GO:0006919, GO:0008637, GO:0007420, GO:0090150, GO:0008625, GO:0034349, GO:0097284, GO:0042775, GO:0097345, GO:1902230, GO:0051402, GO:0043065, GO:0034263, GO:2001238, GO:2000271, GO:2001244, GO:0010918, GO:0031334, GO:0090200, GO:0006626, GO:0065003, GO:0042127, GO:2000045, GO:0001836, GO:0032355, GO:0002931, GO:0042770	activation of cysteine-type endopeptidase activity involved in apoptotic process, apoptotic mitochondrial changes, brain development, establishment of protein localization to membrane, extrinsic apoptotic signaling pathway via death domain receptors, glial cell apoptotic process, hepatocyte apoptotic process, mitochondrial ATP synthesis coupled electron transport, mitochondrial outer membrane per…	250.226	264.84	294.886	431.866	468.739	413.103
ENSG00000015479	19.1345	-0.494098	0.504234	-0.979898	0.327137	0.662191	chr5	139293674	139331677	+	MATR3	protein_coding	This gene encodes a nuclear matrix protein, which is proposed to stabilize certain messenger RNA species. Mutations of this gene are associated with distal myopathy 2, which often includes vocal cord and pharyngeal weakness. Alternatively spliced transcript variants, including read-through transcripts composed of the upstream small nucleolar RNA host gene 4 (non-protein coding) and matrin 3 gene …	9782	GO:0005634, GO:0005637, GO:0016020, GO:0016363	nucleus, nuclear inner membrane, membrane, nuclear matrix	GO:0003676, GO:0008270	nucleic acid binding, zinc ion binding	GO:0001825, GO:0002218, GO:0003170, GO:0003281, GO:0010608, GO:0045087	blastocyst formation, activation of innate immune response, heart valve development, ventricular septum development, post-transcriptional regulation of gene expression, innate immune response	25.2329	15.6299	26.3795	20.6587	11.0174	15.8886
ENSG00000015520	0.458764	-2.27211	3.29622	-0.689309	0.490629	0.819393	chr7	44512535	44541330	-	NPC1L1	protein_coding	The protein encoded by this gene is a multi-pass membrane protein. It contains a conserved N-terminal Niemann-Pick C1 (NPC1) domain and a putative sterol-sensing domain (SSD) which includes a YQRL motif functioning as a plasma membrane to trans-Golgi network transport signal in other proteins. This protein takes up free cholesterol into cells through vesicular endocytosis and plays a critical rol…	29881	GO:0031526, GO:0016021	brush border membrane, integral component of membrane	GO:0005319	lipid transporter activity	GO:0042493, GO:0014850	response to drug, response to muscle activity	0	0.868329	1.88425	0	0	0
ENSG00000015532	665.663	0.165919	0.10377	1.5989	0.109842	0.305782	chr17	50346126	50363138	+	XYLT2	protein_coding	Protein xylosyltransferase	64132	GO:0000139	Golgi membrane	GO:0046872, GO:0030158	metal ion binding, protein xylosyltransferase activity	GO:0030206, GO:0015012	chondroitin sulfate biosynthetic process, heparan sulfate proteoglycan biosynthetic process	603.486	656.457	620.861	677.803	650.024	785.349
ENSG00000015568	36.0774	0.508254	0.537535	0.945526	0.34439	0.683064	chr2	109792758	109857705	+	RGPD5	protein_coding	RAN is a small GTP-binding protein of the RAS superfamily that is associated with the nuclear membrane and is thought to control a variety of cellular functions through its interactions with other proteins. This gene shares a high degree of sequence identity with RANBP2, a large RAN-binding protein localized at the cytoplasmic side of the nuclear pore complex. It is believed that this RANBP2 gene…	84220	GO:0005643, GO:0005737	nuclear pore, cytoplasm	GO:0005096	GTPase activator activity	GO:0006607	NLS-bearing protein import into nucleus	60.9794	14.7616	14.1319	73.7812	21.0331	31.7771
ENSG00000015592	0.327916	1.91707	4.04405	0.474048	0.635466	0.909914	chr8	27235308	27258420	-	STMN4	protein_coding	Stathmin-4	81551	GO:0005737, GO:0005794, GO:0030426, GO:0043005	cytoplasm, Golgi apparatus, growth cone, neuron projection	GO:0015631	tubulin binding	GO:0031110	regulation of microtubule polymerization or depolymerization	0	0	0	1.9675	0	0
ENSG00000015676	1223.81	-0.0293944	0.0780846	-0.376443	0.706587	0.920368	chr7	44379119	44490658	-	NUDCD3	protein_coding	NudC domain-containing protein 3	23386	GO:0005737, GO:0005868	cytoplasm, cytoplasmic dynein complex	GO:0051082	unfolded protein binding	GO:0060271, GO:0006457, GO:1905793	cilium assembly, protein folding, protein localization to pericentriolar material	1249.03	1187.01	1273.75	1225.75	1234.95	1172.35
ENSG00000016082	127.955	-0.638497	0.196256	-3.25339	0.00114036	0.00575434	chr5	51383448	51394730	+	ISL1	protein_coding	This gene encodes a member of the LIM/homeodomain family of transcription factors. The encoded protein binds to the enhancer region of the insulin gene, among others, and may play an important role in regulating insulin gene expression. The encoded protein is central to the development of pancreatic cell lineages and may also be required for motor neuron generation. Mutations in this gene have be…	3670	GO:0005634	nucleus	GO:0003677, GO:0000981, GO:0046872	DNA binding, DNA-binding transcription factor activity, RNA polymerase II-specific, metal ion binding	GO:0000122, GO:0001755, GO:0003139, GO:0003148, GO:0003151, GO:0003203, GO:0003215, GO:0003266, GO:0006366, GO:0007409, GO:0007507, GO:0008284, GO:0010575, GO:0021520, GO:0021522, GO:0021524, GO:0021559, GO:0021983, GO:0031016, GO:0031290, GO:0031333, GO:0032024, GO:0032725, GO:0032729, GO:0032730, GO:0032731, GO:0032735, GO:0032755, GO:0032760, GO:0033147, GO:0042531, GO:0043524, GO:0045597, GO:…	negative regulation of transcription by RNA polymerase II, neural crest cell migration, secondary heart field specification, outflow tract septum morphogenesis, outflow tract morphogenesis, endocardial cushion morphogenesis, cardiac right ventricle morphogenesis, regulation of secondary heart field cardioblast proliferation, transcription by RNA polymerase II, axonogenesis, heart development, pos…	157.705	165.851	144.145	108.212	102.161	89.6569
ENSG00000016391	237.478	-1.98362	0.163453	-12.1357	6.82847e-34	2.36057e-32	chr3	53812335	53846419	-	CHDH	protein_coding	The protein encoded by this gene is a choline dehydrogenase that localizes to the mitochondrion. Variations in this gene can affect susceptibility to choline deficiency. A few transcript variants have been found for this gene, but the full-length nature of only one has been characterized to date. [provided by RefSeq, Dec 2010].	55349	GO:0005743, GO:0005743	mitochondrial inner membrane, mitochondrial inner membrane	GO:0050660, GO:0016614	flavin adenine dinucleotide binding, oxidoreductase activity, acting on CH-OH group of donors	GO:0019285, GO:0042426	glycine betaine biosynthetic process from choline, choline catabolic process	360.62	413.325	362.719	82.6349	101.159	104.411
ENSG00000016402	2.22886	-3.47195	1.72864	-2.00848	0.0445919	0.147643	chr6	136999971	137045180	-	IL20RA	protein_coding	This gene encodes a member of the type II cytokine receptor family. The encoded protein is a subunit of the receptor for interleukin 20, a cytokine that may be involved in epidermal function. The interleukin 20 receptor is a heterodimeric complex consisting of the encoded protein and interleukin 20 receptor beta. This gene and interleukin 20 receptor beta are highly expressed in skin, and are upr…	53832	GO:0005886	plasma membrane	GO:0004896, GO:0005515, GO:0042015	cytokine receptor activity, protein binding, interleukin-20 binding	GO:0019221, GO:0045124, GO:2001244	cytokine-mediated signaling pathway, regulation of bone resorption, positive regulation of intrinsic apoptotic signaling pathway	4.20548	3.47332	4.71063	0.983749	0	0
ENSG00000016602	0.16693	1.08797	4.08047	0.266627	0.789756	0.920368	chr1	86547078	86580754	+	CLCA4	protein_coding	May be involved in mediating calcium-activated chloride conductance.	22802	GO:0016324, GO:0005576, GO:0005887, GO:0005886	apical plasma membrane, extracellular region, integral component of plasma membrane, plasma membrane	GO:0005254, GO:0005229, GO:0046872, GO:0004222	chloride channel activity, intracellular calcium activated chloride channel activity, metal ion binding, metalloendopeptidase activity	GO:0006821, GO:0034220	chloride transport, ion transmembrane transport	0	0	0	0	1.00158	0
ENSG00000016864	918.165	-0.030435	0.0896141	-0.339623	0.734141	0.920368	chr3	52694486	52706032	-	GLT8D1	protein_coding	This gene encodes a member of the glycosyltransferase family. The specific function of this protein has not been determined. Alternative splicing results in multiple transcript variants of this gene [provided by RefSeq, May 2013].	55830	GO:0005794, GO:0016020	Golgi apparatus, membrane	GO:0008194	UDP-glycosyltransferase activity			849.507	969.055	963.795	881.439	930.466	914.727
ENSG00000017260	2266.93	-0.0980907	0.0708768	-1.38396	0.16637	0.41591	chr3	130850595	131016712	+	ATP2C1	protein_coding	Catalyzes the hydrolysis of ATP coupled with the transport of calcium.	27032	GO:0005794, GO:0016021	Golgi apparatus, integral component of membrane	GO:0005524, GO:0046872, GO:0005388	ATP binding, metal ion binding, P-type calcium transporter activity	GO:0006816, GO:0006816, GO:0006828, GO:0006874, GO:0006874, GO:0006874, GO:0008544, GO:0016339, GO:0030036, GO:0032468, GO:0032468, GO:0032472, GO:0042998, GO:0042998, GO:0043123, GO:0070588, GO:0071421, GO:0098629	calcium ion transport, calcium ion transport, manganese ion transport, intracellular calcium ion homeostasis, intracellular calcium ion homeostasis, intracellular calcium ion homeostasis, epidermis development, calcium-dependent cell-cell adhesion via plasma membrane cell adhesion molecules, actin cytoskeleton organization, Golgi calcium ion homeostasis, Golgi calcium ion homeostasis, Golgi calci…	2368.74	2338.41	2324.23	2262.62	2024.19	2283.41
ENSG00000017427	7.687	0.18123	0.800752	0.226325	0.820949	0.920368	chr12	102395874	102481744	-	IGF1	protein_coding	The insulin-like growth factors, isolated from plasma, are structurally and functionally related to insulin but have a much higher growth-promoting activity. May be a physiological regulator of [1-14C]-2-deoxy-D-glucose (2DG) transport and glycogen synthesis in osteoblasts. Stimulates glucose transport in bone-derived osteoblastic (PyMS) cells and is effective at much lower concentrations than in…	3479	GO:0035867, GO:0070382, GO:0005576, GO:0005615, GO:0016942, GO:0042567, GO:0031093	alphav-beta3 integrin-IGF-1-IGF1R complex, exocytic vesicle, extracellular region, extracellular space, insulin-like growth factor binding protein complex, insulin-like growth factor ternary complex, platelet alpha granule lumen	GO:0008083, GO:0005179, GO:0005158, GO:0005159, GO:0005178	growth factor activity, hormone activity, insulin receptor binding, insulin-like growth factor receptor binding, integrin binding	GO:0000187, GO:0032148, GO:0035630, GO:0001775, GO:0008283, GO:1904646, GO:0070371, GO:0009441, GO:0048009, GO:0014896, GO:0007517, GO:0045445, GO:0051450, GO:0014904, GO:1902430, GO:0043066, GO:2001237, GO:0010629, GO:0032691, GO:0150079, GO:0060283, GO:0090201, GO:0034392, GO:0032720, GO:1905460, GO:0014065, GO:0048015, GO:0042104, GO:0070886, GO:0010613, GO:0061051, GO:0030335, GO:0008284, GO:…	activation of MAPK activity, activation of protein kinase B activity, bone mineralization involved in bone maturation, cell activation, cell population proliferation, cellular response to amyloid-beta, ERK1 and ERK2 cascade, glycolate metabolic process, insulin-like growth factor receptor signaling pathway, muscle hypertrophy, muscle organ development, myoblast differentiation, myoblast prolifera…	4.20548	7.81496	9.42126	4.91875	5.00789	14.7537
ENSG00000017483	86.4473	0.866224	0.280404	3.0892	0.00200698	0.0096168	chrX	48458537	48470260	-	SLC38A5	protein_coding	The protein encoded by this gene is a system N sodium-coupled amino acid transporter. The encoded protein transports glutamine, asparagine, histidine, serine, alanine, and glycine across the cell membrane, but does not transport charged amino acids, imino acids, or N-alkylated amino acids. Alternative splicing results in multiple transcript variants, but the full-length nature of some of these va…	92745	GO:0016021	integral component of membrane	GO:0005290, GO:0005290, GO:0015171, GO:0015182, GO:0015186, GO:0015186, GO:0015186, GO:0015187, GO:0015187, GO:0015194, GO:0022858, GO:0022889, GO:0140830, GO:0140893	L-histidine transmembrane transporter activity, L-histidine transmembrane transporter activity, amino acid transmembrane transporter activity, L-asparagine transmembrane transporter activity, L-glutamine transmembrane transporter activity, L-glutamine transmembrane transporter activity, L-glutamine transmembrane transporter activity, glycine transmembrane transporter activity, glycine transmembra…	GO:0006865, GO:0006867, GO:0006868, GO:0006868, GO:0006868, GO:0015804, GO:0015816, GO:0015816, GO:0015825, GO:0032329, GO:0032329, GO:0032973, GO:0035725, GO:0089709, GO:0089709, GO:0089709, GO:0089718, GO:0150104, GO:1903713, GO:1903803, GO:1903812, GO:1904557	amino acid transport, asparagine transport, glutamine transport, glutamine transport, glutamine transport, neutral amino acid transport, glycine transport, glycine transport, L-serine transport, serine transport, serine transport, amino acid export across plasma membrane, sodium ion transmembrane transport, L-histidine transmembrane transport, L-histidine transmembrane transport, L-histidine tran…	71.4931	59.0464	53.7012	103.294	156.246	74.9032
ENSG00000017797	1473.68	0.156853	0.0733065	2.13968	0.0323803	0.112714	chr18	9475009	9538114	+	RALBP1	protein_coding	RALBP1 plays a role in receptor-mediated endocytosis and is a downstream effector of the small GTP-binding protein RAL (see RALA; MIM 179550). Small G proteins, such as RAL, have GDP-bound inactive and GTP-bound active forms, which shift from the inactive to the active state through the action of RALGDS (MIM 601619), which in turn is activated by RAS (see HRAS; MIM 190020) (summary by Feig, 2003 …	10928	GO:0000922, GO:0005654, GO:0005739, GO:0005829, GO:0005886, GO:0016020, GO:0016020, GO:0016604	spindle pole, nucleoplasm, mitochondrion, cytosol, plasma membrane, membrane, membrane, nuclear body	GO:0005096, GO:0031267	GTPase activator activity, small GTPase binding	GO:0007264	small GTPase mediated signal transduction	1334.19	1434.48	1411.31	1561.21	1540.43	1560.48
ENSG00000018189	757.422	-0.546151	0.0954446	-5.72217	1.05169e-08	1.03995e-07	chr4	70704204	70808619	+	RUFY3	protein_coding	This gene encodes a RPIP8, UNC-14, and NESCA domain-containing protein that is required for maintenance of neuronal polarity. In addition, it has been implicated in mediation of gastric cancer cell migration and invasion via interaction with P21-activated kinase-1, which promotes its expression. The encoded protein localizes to F-actin-enriched invadopodia to induce formation of protrusions, ther…	22902	GO:0005737, GO:0005737, GO:0005829, GO:0012505, GO:0016020, GO:0030027, GO:0030175, GO:0030424, GO:0030424, GO:0030425, GO:0030425, GO:0030426, GO:0043025, GO:0043204, GO:0070161	cytoplasm, cytoplasm, cytosol, endomembrane system, membrane, lamellipodium, filopodium, axon, axon, dendrite, dendrite, growth cone, neuronal cell body, perikaryon, anchoring junction	GO:0005515	protein binding	GO:0007015, GO:0007399, GO:0030154, GO:0030335, GO:0045773, GO:0050770, GO:0050771, GO:0090316, GO:2000114	actin filament organization, nervous system development, cell differentiation, positive regulation of cell migration, positive regulation of axon extension, regulation of axonogenesis, negative regulation of axonogenesis, positive regulation of intracellular protein transport, regulation of establishment of cell polarity	899.973	831.859	965.679	605.99	617.974	623.059
ENSG00000018236	0.772806	-3.02212	2.72213	-1.11021	0.26691	0.580098	chr12	40692439	41072415	+	CNTN1	protein_coding	The protein encoded by this gene is a member of the immunoglobulin superfamily. It is a glycosylphosphatidylinositol (GPI)-anchored neuronal membrane protein that functions as a cell adhesion molecule. It may play a role in the formation of axon connections in the developing nervous system. Multiple alternatively spliced transcript variants encoding different isoforms have been found for this gen…	1272	GO:0016020	membrane	GO:0005515, GO:0030246, GO:0098632	protein binding, carbohydrate binding, cell-cell adhesion mediator activity	GO:0031175	neuron projection development	0	0.868329	3.76851	0	0	0
ENSG00000018280	7.70419	-0.581908	0.766752	-0.758926	0.447897	0.78898	chr2	218382029	218396894	+	SLC11A1	protein_coding	This gene is a member of the solute carrier family 11 (proton-coupled divalent metal ion transporters) family and encodes a multi-pass membrane protein. The protein functions as a divalent transition metal (iron and manganese) transporter involved in iron metabolism and host resistance to certain pathogens. Mutations in this gene have been associated with susceptibility to infectious diseases suc…	6556	GO:0005764, GO:0005765, GO:0005770, GO:0005886, GO:0005886, GO:0005886, GO:0005886, GO:0030670, GO:0030670, GO:0031902, GO:0031902, GO:0070821, GO:0070821, GO:0101003	lysosome, lysosomal membrane, late endosome, plasma membrane, plasma membrane, plasma membrane, plasma membrane, phagocytic vesicle membrane, phagocytic vesicle membrane, late endosome membrane, late endosome membrane, tertiary granule membrane, tertiary granule membrane, ficolin-1-rich granule membrane	GO:0005381, GO:0005381, GO:0005384, GO:0005384, GO:0005384, GO:0015086, GO:0042803, GO:0046915, GO:0051139, GO:0051139, GO:0051139, GO:0051139	iron ion transmembrane transporter activity, iron ion transmembrane transporter activity, manganese ion transmembrane transporter activity, manganese ion transmembrane transporter activity, manganese ion transmembrane transporter activity, cadmium ion transmembrane transporter activity, protein homodimerization activity, transition metal ion transmembrane transporter activity, metal cation:proton…	GO:0001818, GO:0001819, GO:0002309, GO:0002606, GO:0002827, GO:0006826, GO:0006826, GO:0006828, GO:0006828, GO:0006879, GO:0006879, GO:0006909, GO:0006954, GO:0007035, GO:0009617, GO:0010628, GO:0015707, GO:0019730, GO:0030001, GO:0032147, GO:0032496, GO:0032496, GO:0032729, GO:0032729, GO:0034341, GO:0034755, GO:0042060, GO:0042116, GO:0042742, GO:0042832, GO:0045342, GO:0045454, GO:0045730, GO:…	negative regulation of cytokine production, positive regulation of cytokine production, T cell proliferation involved in immune response, positive regulation of dendritic cell antigen processing and presentation, positive regulation of T-helper 1 type immune response, iron ion transport, iron ion transport, manganese ion transport, manganese ion transport, intracellular iron ion homeostasis, intr…	9.46233	6.0783	12.2476	6.88624	7.01105	4.53959
ENSG00000018408	2242.46	-1.00408	0.0742811	-13.5173	1.23654e-41	5.36487e-40	chr3	149517235	149736714	-	WWTR1	protein_coding	Enables transcription coactivator activity. Involved in several processes, including hippo signaling; positive regulation of cell differentiation; and regulation of signal transduction. Located in cytosol and nuclear body. [provided by Alliance of Genome Resources, Apr 2022]	25937	GO:0005634, GO:0005634, GO:0005634, GO:0005654, GO:0005654, GO:0005667, GO:0005737, GO:0005737, GO:0005829, GO:0005829, GO:0005886, GO:0016604	nucleus, nucleus, nucleus, nucleoplasm, nucleoplasm, transcription regulator complex, cytoplasm, cytoplasm, cytosol, cytosol, plasma membrane, nuclear body	GO:0003713, GO:0003713, GO:0003713, GO:0003714, GO:0005515, GO:0042803	transcription coactivator activity, transcription coactivator activity, transcription coactivator activity, transcription corepressor activity, protein binding, protein homodimerization activity	GO:0000122, GO:0001649, GO:0001894, GO:0001933, GO:0003015, GO:0006355, GO:0006469, GO:0008284, GO:0010718, GO:0016567, GO:0017145, GO:0031146, GO:0032835, GO:0035264, GO:0035329, GO:0035329, GO:0045599, GO:0045669, GO:0045944, GO:0048762, GO:0060271, GO:0060395, GO:0060993, GO:0072307, GO:0090090, GO:1900182	negative regulation of transcription by RNA polymerase II, osteoblast differentiation, tissue homeostasis, negative regulation of protein phosphorylation, heart process, regulation of DNA-templated transcription, negative regulation of protein kinase activity, positive regulation of cell population proliferation, positive regulation of epithelial to mesenchymal transition, protein ubiquitination,…	3025.84	3173.74	2779.27	1557.28	1477.33	1441.32
ENSG00000018510	484.198	0.420716	0.114332	3.67979	0.000233427	0.00133469	chr2	177392746	177567024	+	AGPS	protein_coding	Catalyzes the exchange of an acyl for a long-chain alkyl group and the formation of the ether bond in the biosynthesis of ether phospholipids.	8540	GO:0005739, GO:0005777, GO:0005777, GO:0005778, GO:0005782, GO:0005829, GO:0016020	mitochondrion, peroxisome, peroxisome, peroxisomal membrane, peroxisomal matrix, cytosol, membrane	GO:0005515, GO:0008609, GO:0008609, GO:0071949	protein binding, alkylglycerone-phosphate synthase activity, alkylglycerone-phosphate synthase activity, FAD binding	GO:0008610, GO:0008610, GO:0008611, GO:0008611	lipid biosynthetic process, lipid biosynthetic process, ether lipid biosynthetic process, ether lipid biosynthetic process	405.829	445.453	390.04	554.835	509.803	599.226
ENSG00000018607	0.157021	-0.835588	4.08047	-0.204777	0.837746	0.920368	chr2	132304806	132326855	+	ZNF285CP	transcribed_unprocessed_pseudogene									0	0	0.942126	0	0	0
ENSG00000018610	213.711	0.0419887	0.168626	0.249005	0.803357	0.920368	chrX	119538149	119565409	-	STEEP1	protein_coding	Stimulates membrane curvature formation and subsequent endoplasmic reticulum exit site (ERES) establishment by recruiting PI3K complex I, leading to COPII vesicle-mediated transport (PubMed:32690950). Promotes endoplasmic reticulum (ER) exit of cGAMP-activated STING1 oligomers (PubMed:32690950).	63932	GO:0044297, GO:0005737, GO:0005634	cell body, cytoplasm, nucleus	GO:0005515	protein binding	GO:0090158, GO:0006888	endoplasmic reticulum membrane organization, endoplasmic reticulum to Golgi vesicle-mediated transport	214.479	176.271	241.184	227.246	189.298	233.789
ENSG00000018625	3.67238	0.765785	1.31372	0.582912	0.559952	0.879141	chr1	160115759	160143591	+	ATP1A2	protein_coding	Sodium/potassium-transporting ATPase subunit alpha	477	GO:0016021	integral component of membrane	GO:0005524, GO:0046872, GO:0008556	ATP binding, metal ion binding, P-type potassium transmembrane transporter activity	GO:0001504, GO:0001662, GO:0002026, GO:0002087, GO:0006813, GO:0006814, GO:0006883, GO:0006883, GO:0006937, GO:0006940, GO:0006942, GO:0008217, GO:0008344, GO:0008542, GO:0010248, GO:0010881, GO:0010996, GO:0019229, GO:0021764, GO:0021989, GO:0030007, GO:0030007, GO:0030007, GO:0035094, GO:0035641, GO:0035725, GO:0036376, GO:0036376, GO:0040011, GO:0045822, GO:0045823, GO:0045988, GO:0046034, GO:…	neurotransmitter uptake, behavioral fear response, regulation of the force of heart contraction, regulation of respiratory gaseous exchange by nervous system process, potassium ion transport, sodium ion transport, intracellular sodium ion homeostasis, intracellular sodium ion homeostasis, regulation of muscle contraction, regulation of smooth muscle contraction, regulation of striated muscle cont…	0	5.20998	2.82638	4.91875	0	9.07918
ENSG00000018699	253.337	0.23156	0.145197	1.59479	0.110758	0.30748	chr2	32628032	32821051	+	TTC27	protein_coding		55622	GO:0005575	cellular_component	GO:0003674, GO:0005515	molecular_function, protein binding	GO:0008150	biological_process	221.839	217.082	260.027	270.531	263.415	287.129
ENSG00000018869	41.4286	-0.294951	0.362908	-0.812743	0.416366	0.761558	chr19	56375846	56393538	-	ZNF582	protein_coding	The protein encoded by this gene is a zing finger protein and putative transcription factor that is highly methylated in cervical cancers. Two transcript variants encoding different isoforms have been found for this gene. [provided by RefSeq, Feb 2016].	147948	GO:0005634	nucleus	GO:0000977, GO:0001227, GO:0046872	RNA polymerase II transcription regulatory region sequence-specific DNA binding, DNA-binding transcription repressor activity, RNA polymerase II-specific, metal ion binding	GO:0006355	regulation of transcription, DNA-templated	56.774	27.7865	52.7591	43.285	35.0552	32.912
ENSG00000019102	0.517066	2.56379	3.15415	0.812831	0.416315	0.761511	chr11	124747474	124752255	-	VSIG2	protein_coding	V-set and immunoglobulin domain-containing protein 2	23584	GO:0005887, GO:0016020	integral component of plasma membrane, membrane			GO:0006629	lipid metabolic process	0	0	0	1.9675	0	1.1349
ENSG00000019144	2584.59	-0.0215672	0.0666371	-0.323651	0.746202	0.920368	chr11	118606440	118658031	+	PHLDB1	protein_coding	Involved in regulation of embryonic development; regulation of epithelial to mesenchymal transition; and regulation of microtubule cytoskeleton organization. Located in basal cortex. [provided by Alliance of Genome Resources, Apr 2022]	23187	GO:0005829, GO:0005886, GO:0043231, GO:0045171, GO:0045180, GO:0045180	cytosol, plasma membrane, intracellular membrane-bounded organelle, intercellular bridge, basal cortex, basal cortex	GO:0005515	protein binding	GO:0010470, GO:0010717, GO:0070507, GO:0070507, GO:1904261, GO:1904261	regulation of gastrulation, regulation of epithelial to mesenchymal transition, regulation of microtubule cytoskeleton organization, regulation of microtubule cytoskeleton organization, positive regulation of basement membrane assembly involved in embryonic body morphogenesis, positive regulation of basement membrane assembly involved in embryonic body morphogenesis	2511.72	2741.32	2556.93	2497.74	2577.06	2622.75
ENSG00000019186	21.581	-2.76568	0.582725	-4.74611	2.07369e-06	1.62221e-05	chr20	54153446	54173986	-	CYP24A1	protein_coding	A cytochrome P450 monooxygenase with a key role in vitamin D catabolism and calcium homeostasis. Via C24- and C23-oxidation pathways, catalyzes the inactivation of both the vitamin D precursor calcidiol (25-hydroxyvitamin D(3)) and the active hormone calcitriol (1-alpha,25-dihydroxyvitamin D(3)) (PubMed:24893882, PubMed:15574355, PubMed:8679605, PubMed:11012668, PubMed:16617161, PubMed:29461981).…	1591	GO:0005743, GO:0005739, GO:0005654	mitochondrial inner membrane, mitochondrion, nucleoplasm	GO:0062181, GO:0030342, GO:0062180, GO:0008403, GO:0020037, GO:0005506, GO:0070643	1-alpha,25-dihydroxyvitamin D3 23-hydroxylase activity, 1-alpha,25-dihydroxyvitamin D3 24-hydroxylase activity, 25-hydroxycholecalciferol-23-hydroxylase activity, 25-hydroxycholecalciferol-24-hydroxylase activity, heme binding, iron ion binding, vitamin D 25-hydroxylase activity	GO:0010430, GO:0001649, GO:0033280, GO:0042369, GO:0042359, GO:0070561, GO:0006766	fatty acid omega-oxidation, osteoblast differentiation, response to vitamin D, vitamin D catabolic process, vitamin D metabolic process, vitamin D receptor signaling pathway, vitamin metabolic process	43.1062	20.8399	48.9906	7.86999	3.00473	5.67449
ENSG00000019485	120.213	-0.580319	0.207779	-2.79296	0.00522281	0.0228275	chr11	45095806	45235110	+	PRDM11	protein_coding	Predicted to enable chromatin binding activity. Involved in several processes, including negative regulation of cell growth; positive regulation of fibroblast apoptotic process; and regulation of transcription, DNA-templated. Located in cytosol and nucleus. [provided by Alliance of Genome Resources, Apr 2022]	56981	GO:0005634, GO:0005634, GO:0005829	nucleus, nucleus, cytosol	GO:0003682, GO:0005515, GO:0008168	chromatin binding, protein binding, methyltransferase activity	GO:0010468, GO:0030308, GO:0032259, GO:0043408, GO:0045892, GO:0045893, GO:0051726, GO:2000271	regulation of gene expression, negative regulation of cell growth, methylation, regulation of MAPK cascade, negative regulation of DNA-templated transcription, positive regulation of DNA-templated transcription, regulation of cell cycle, positive regulation of fibroblast apoptotic process	150.346	135.459	146.03	80.6674	94.1483	114.625
ENSG00000019549	1171.13	0.0210214	0.0794655	0.264535	0.791367	0.920368	chr8	48917598	48921740	-	SNAI2	protein_coding	This gene encodes a member of the Snail family of C2H2-type zinc finger transcription factors. The encoded protein acts as a transcriptional repressor that binds to E-box motifs and is also likely to repress E-cadherin transcription in breast carcinoma. This protein is involved in epithelial-mesenchymal transitions and has antiapoptotic activity. Mutations in this gene may be associated with spor…	6591	GO:0000785, GO:0005634, GO:0005654, GO:0005737	chromatin, nucleus, nucleoplasm, cytoplasm	GO:0000977, GO:0000978, GO:0000981, GO:0001227, GO:0003682, GO:0005515, GO:0043565, GO:0046872, GO:0070888, GO:1990837	RNA polymerase II transcription regulatory region sequence-specific DNA binding, RNA polymerase II cis-regulatory region sequence-specific DNA binding, DNA-binding transcription factor activity, RNA polymerase II-specific, DNA-binding transcription repressor activity, RNA polymerase II-specific, chromatin binding, protein binding, sequence-specific DNA binding, metal ion binding, E-box binding, s…	GO:0000122, GO:0000122, GO:0001649, GO:0001837, GO:0003180, GO:0003198, GO:0003198, GO:0003273, GO:0006325, GO:0006355, GO:0006933, GO:0007219, GO:0007219, GO:0007605, GO:0010839, GO:0010957, GO:0014032, GO:0030335, GO:0032331, GO:0032642, GO:0033028, GO:0033033, GO:0033629, GO:0035921, GO:0043473, GO:0043518, GO:0043542, GO:0045600, GO:0045667, GO:0050872, GO:0060021, GO:0060429, GO:0060536, GO:…	negative regulation of transcription by RNA polymerase II, negative regulation of transcription by RNA polymerase II, osteoblast differentiation, epithelial to mesenchymal transition, aortic valve morphogenesis, epithelial to mesenchymal transition involved in endocardial cushion formation, epithelial to mesenchymal transition involved in endocardial cushion formation, cell migration involved in …	1187	1188.74	1112.65	1191.32	1209.91	1137.17
ENSG00000019582	22.3155	-2.71629	0.58492	-4.64387	3.41942e-06	2.60062e-05	chr5	150401637	150412969	-	CD74	protein_coding	The protein encoded by this gene associates with class II major histocompatibility complex (MHC) and is an important chaperone that regulates antigen presentation for immune response. It also serves as cell surface receptor for the cytokine macrophage migration inhibitory factor (MIF) which, when bound to the encoded protein, initiates survival pathways and cell proliferation. This protein also i…	972	GO:0016021	integral component of membrane	GO:0035718, GO:0042289	macrophage migration inhibitory factor binding, MHC class II protein binding	GO:0019882, GO:0006955, GO:0006886, GO:0070206	antigen processing and presentation, immune response, intracellular protein transport, protein trimerization	48.363	21.7082	46.1642	1.9675	10.0158	5.67449
ENSG00000019991	420.185	-2.42335	0.153035	-15.8352	1.77782e-56	1.13411e-54	chr7	81699010	81770438	-	HGF	protein_coding	This gene encodes a protein that binds to the hepatocyte growth factor receptor to regulate cell growth, cell motility and morphogenesis in numerous cell and tissue types. Alternative splicing results in multiple transcript variants, at least one of which encodes a preproprotein that is proteolytically processed to generate alpha and beta chains, which form the mature heterodimer. This protein is…	3082	GO:0005576, GO:0005615, GO:0016020, GO:0031093	extracellular region, extracellular space, membrane, platelet alpha granule lumen	GO:0004175, GO:0004252, GO:0005102, GO:0005515, GO:0008083, GO:0042056, GO:0042802	endopeptidase activity, serine-type endopeptidase activity, signaling receptor binding, protein binding, growth factor activity, chemoattractant activity, identical protein binding	GO:0000278, GO:0000902, GO:0001837, GO:0001889, GO:0001934, GO:0006508, GO:0010507, GO:0014856, GO:0030335, GO:0032715, GO:0032733, GO:0033137, GO:0035729, GO:0043066, GO:0043410, GO:0045669, GO:0045944, GO:0048012, GO:0048012, GO:0050673, GO:0050728, GO:0050731, GO:0050918, GO:0051450, GO:0051897, GO:0060326, GO:0060665, GO:0090201, GO:1900744, GO:1901299, GO:1902042, GO:2000573	mitotic cell cycle, cell morphogenesis, epithelial to mesenchymal transition, liver development, positive regulation of protein phosphorylation, proteolysis, negative regulation of autophagy, skeletal muscle cell proliferation, positive regulation of cell migration, negative regulation of interleukin-6 production, positive regulation of interleukin-10 production, negative regulation of peptidyl-s…	599.281	845.753	680.215	151.497	125.197	119.164
ENSG00000019995	708.945	-0.082727	0.101534	-0.814775	0.415201	0.760543	chr10	124942123	124988189	+	ZRANB1	protein_coding	Specifically hydrolyzes 'Lys-29'-linked and 'Lys-33'-linked diubiquitin. Also cleaves 'Lys-63'-linked chains, but with 40-fold less efficiency compared to 'Lys-29'-linked ones. Positive regulator of the Wnt signaling pathway that deubiquitinates APC protein, a negative regulator of Wnt-mediated transcription. Plays a role in the regulation of cell morphology and cytoskeletal organization. Require…	54764	GO:0005737, GO:0005829, GO:0043231, GO:0005654, GO:0005634	cytoplasm, cytosol, intracellular membrane-bounded organelle, nucleoplasm, nucleus	GO:0070530, GO:0046872, GO:0004843	K63-linked polyubiquitin modification-dependent protein binding, metal ion binding, thiol-dependent deubiquitinase	GO:0016477, GO:0007010, GO:0030177, GO:0071947, GO:0035523, GO:1990168, GO:0070536, GO:0022604, GO:0016055	cell migration, cytoskeleton organization, positive regulation of Wnt signaling pathway, protein deubiquitination involved in ubiquitin-dependent protein catabolic process, protein K29-linked deubiquitination, protein K33-linked deubiquitination, protein K63-linked deubiquitination, regulation of cell morphogenesis, Wnt signaling pathway	711.777	793.653	681.157	635.502	704.109	727.469
ENSG00000020129	874.976	0.168924	0.091355	1.8491	0.0644438	0.199918	chr1	35557473	35567274	+	NCDN	protein_coding	Neurochondrin	23154	GO:0098794	postsynapse	GO:0005515	protein binding	GO:0031175, GO:0031175, GO:0045453, GO:0048168	neuron projection development, neuron projection development, bone resorption, regulation of neuronal synaptic plasticity	882.099	751.973	838.492	926.692	915.442	935.155
ENSG00000020181	11210.8	-1.44874	0.0574585	-25.2137	2.83332e-140	8.8866e-138	chr8	37784191	37844896	+	ADGRA2	protein_coding	Predicted to enable G protein-coupled receptor activity. Involved in positive regulation of canonical Wnt signaling pathway. Part of Wnt signalosome. [provided by Alliance of Genome Resources, Apr 2022]	25960	GO:0005886, GO:0005886, GO:0005886, GO:0009986, GO:0016020, GO:0030175, GO:0043231, GO:1990909, GO:1990909	plasma membrane, plasma membrane, plasma membrane, cell surface, membrane, filopodium, intracellular membrane-bounded organelle, Wnt signalosome, Wnt signalosome	GO:0004930, GO:0005515	G protein-coupled receptor activity, protein binding	GO:0002040, GO:0002040, GO:0007166, GO:0007186, GO:0007417, GO:0007417, GO:0010595, GO:0043542, GO:0045765, GO:0050920, GO:0060070, GO:0090210, GO:0090263, GO:1900747	sprouting angiogenesis, sprouting angiogenesis, cell surface receptor signaling pathway, G protein-coupled receptor signaling pathway, central nervous system development, central nervous system development, positive regulation of endothelial cell migration, endothelial cell migration, regulation of angiogenesis, regulation of chemotaxis, canonical Wnt signaling pathway, regulation of establishmen…	16262.6	16445.3	16519.2	5735.26	5924.33	6378.12
ENSG00000020256	343.994	-0.109138	0.127868	-0.853516	0.393373	0.73842	chr20	52051663	52204308	-	ZFP64	protein_coding	Predicted to enable DNA binding activity and metal ion binding activity. Predicted to be involved in positive regulation of cytokine production and positive regulation of transcription by RNA polymerase II. Predicted to act upstream of or within positive regulation of mRNA splicing, via spliceosome. Predicted to be active in nucleus. [provided by Alliance of Genome Resources, Apr 2022]	55734	GO:0005634, GO:0005737, GO:0043076	nucleus, cytoplasm, megasporocyte nucleus	GO:0003677, GO:0005515, GO:0046872	DNA binding, protein binding, metal ion binding	GO:0045944, GO:0048762	positive regulation of transcription by RNA polymerase II, mesenchymal cell differentiation	346.952	346.463	377.793	313.816	364.574	314.367
ENSG00000020426	181.558	0.669183	0.176038	3.80135	0.000143908	0.000854649	chr14	60734742	60969965	+	MNAT1	protein_coding	The protein encoded by this gene, along with cyclin H and CDK7, forms the CDK-activating kinase (CAK) enzymatic complex. This complex activates several cyclin-associated kinases and can also associate with TFIIH to activate transcription by RNA polymerase II. Two transcript variants encoding different isoforms have been found for this gene. [provided by RefSeq, Sep 2011].	4331	GO:0005654, GO:0005675	nucleoplasm, transcription factor TFIIH holo complex	GO:0061575	cyclin-dependent protein serine/threonine kinase activator activity	GO:0006289	nucleotide-excision repair	142.986	124.171	153.567	190.847	247.39	230.384
ENSG00000020577	1395.55	0.25357	0.102428	2.4756	0.0133014	0.0520812	chr14	54566117	54793315	+	SAMD4A	protein_coding	Sterile alpha motifs (SAMs) in proteins such as SAMD4A are part of an RNA-binding domain that functions as a posttranscriptional regulator by binding to an RNA sequence motif known as the Smaug recognition element, which was named after the Drosophila Smaug protein (Baez and Boccaccio, 2005 [PubMed 16221671]).[supplied by OMIM, Mar 2008].	23034	GO:0030054, GO:0005829, GO:0001650	cell junction, cytosol, fibrillar center	GO:0003723, GO:0030371	RNA binding, translation repressor activity	GO:0000289, GO:0045727	nuclear-transcribed mRNA poly(A) tail shortening, positive regulation of translation	1512.92	1213.92	1094.75	1578.92	1488.35	1484.45
ENSG00000020633	0.664759	1.60863	2.56372	0.627457	0.53036	0.855657	chr1	24899511	24965121	-	RUNX3	protein_coding	Forms the heterodimeric complex core-binding factor (CBF) with CBFB. RUNX members modulate the transcription of their target genes through recognizing the core consensus binding sequence 5'-TGTGGT-3', or very rarely, 5'-TGCGGT-3', within their regulatory regions via their runt domain, while CBFB is a non-DNA-binding regulatory subunit that allosterically enhances the sequence-specific DNA-binding…	864	GO:0000785, GO:0016513, GO:0005737, GO:0005829, GO:0043231, GO:0005730, GO:0005654, GO:0005634	chromatin, core-binding factor complex, cytoplasm, cytosol, intracellular membrane-bounded organelle, nucleolus, nucleoplasm, nucleus	GO:0005524, GO:0003700, GO:0000981, GO:0000978, GO:0000977, GO:1990837	ATP binding, DNA-binding transcription factor activity, DNA-binding transcription factor activity, RNA polymerase II-specific, RNA polymerase II cis-regulatory region sequence-specific DNA binding, RNA polymerase II transcription regulatory region sequence-specific DNA binding, sequence-specific double-stranded DNA binding	GO:0002062, GO:0030097, GO:0043371, GO:0045786, GO:0050680, GO:0000122, GO:0030182, GO:0001503, GO:0048935, GO:0043378, GO:0045893, GO:0006468, GO:0045595, GO:0006357, GO:0006355, GO:0071559	chondrocyte differentiation, hemopoiesis, negative regulation of CD4-positive, alpha-beta T cell differentiation, negative regulation of cell cycle, negative regulation of epithelial cell proliferation, negative regulation of transcription by RNA polymerase II, neuron differentiation, ossification, peripheral nervous system neuron development, positive regulation of CD8-positive, alpha-beta T cel…	0	0.868329	0	0.983749	1.00158	1.1349
ENSG00000020922	286.357	0.555996	0.133588	4.16201	3.15461e-05	0.000208484	chr11	94415570	94493885	-	MRE11	protein_coding	Involved in DNA double-strand break repair (DSBR). Possesses single-strand endonuclease activity and double-strand-specific 3'-5' exonuclease activity. Also involved in meiotic DSB processing.	4361	GO:0030870, GO:0005654	Mre11 complex, nucleoplasm	GO:0008296, GO:0004520, GO:0030145	3'-5'-exodeoxyribonuclease activity, endodeoxyribonuclease activity, manganese ion binding	GO:0006302, GO:0051321	double-strand break repair, meiotic cell cycle	246.021	228.371	221.4	338.41	335.529	348.413
ENSG00000021300	1.35521	-2.68936	2.18717	-1.2296	0.218846	0.506569	chr11	73646178	73662819	+	PLEKHB1	protein_coding	Predicted to enable protein C-terminus binding activity and protein homodimerization activity. Predicted to be involved in regulation of cell differentiation. Is integral component of membrane. [provided by Alliance of Genome Resources, Apr 2022]	58473	GO:0016021	integral component of membrane	GO:0005515	protein binding	GO:0007602, GO:0045595	phototransduction, regulation of cell differentiation	1.05137	6.0783	0	0	1.00158	0
ENSG00000021355	440.674	-0.338068	0.115302	-2.93201	0.00336781	0.0153481	chr6	2832332	2841959	-	SERPINB1	protein_coding	Neutrophil serine protease inhibitor that plays an essential role in the regulation of the innate immune response, inflammation and cellular homeostasis (PubMed:30692621). Acts primarily to protect the cell from proteases released in the cytoplasm during stress or infection. These proteases are important in killing microbes but when released from granules, these potent enzymes also destroy host p…	1992	GO:0062023, GO:0036464, GO:0005769, GO:0070062, GO:0005576, GO:0005615, GO:0005764, GO:0016020, GO:0034774	collagen-containing extracellular matrix, cytoplasmic ribonucleoprotein granule, early endosome, extracellular exosome, extracellular region, extracellular space, lysosome, membrane, secretory granule lumen	GO:0030414, GO:0004867	peptidase inhibitor activity, serine-type endopeptidase inhibitor activity	GO:0010951, GO:0032691, GO:0044342	negative regulation of endopeptidase activity, negative regulation of interleukin-1 beta production, type B pancreatic cell proliferation	499.401	449.795	527.591	396.451	390.615	380.191
ENSG00000021488	1.7698	-0.713987	1.67014	-0.427501	0.669014	0.918833	chr19	32830509	32869767	-	SLC7A9	protein_coding	This gene encodes a protein that belongs to a family of light subunits of amino acid transporters. This protein plays a role in the high-affinity and sodium-independent transport of cystine and neutral and dibasic amino acids, and appears to function in the reabsorption of cystine in the kidney tubule. Mutations in this gene cause non-type I cystinuria, a disease that leads to cystine stones in t…	11136	GO:0005886, GO:0005886, GO:0016324, GO:0031526	plasma membrane, plasma membrane, apical plasma membrane, brush border membrane	GO:0005515, GO:0015175, GO:0015175, GO:0015184, GO:0015184, GO:0015297, GO:0042605, GO:0046982, GO:0180009	protein binding, neutral L-amino acid transmembrane transporter activity, neutral L-amino acid transmembrane transporter activity, L-cystine transmembrane transporter activity, L-cystine transmembrane transporter activity, antiporter activity, peptide antigen binding, protein heterodimerization activity, broad specificity neutral L-amino acid:basic L-amino acid antiporter activity	GO:0003333, GO:0015804, GO:0015811, GO:0015811, GO:0065003, GO:1990822	amino acid transmembrane transport, neutral amino acid transport, L-cystine transport, L-cystine transport, protein-containing complex assembly, basic amino acid transmembrane transport	1.05137	0.868329	4.71063	0.983749	3.00473	0
ENSG00000021574	268.342	-0.294698	0.137869	-2.13752	0.0325557	0.113245	chr2	32063556	32157637	+	SPAST	protein_coding	ATP-dependent microtubule severing protein that specifically recognizes and cuts microtubules that are polyglutamylated. Preferentially recognizes and acts on microtubules decorated with short polyglutamate tails: severing activity increases as the number of glutamates per tubulin rises from one to eight, but decreases beyond this glutamylation threshold. Severing activity is not dependent on tub…	6683	GO:0005813, GO:0005783, GO:0005768, GO:0016021, GO:0005874, GO:0030496, GO:0005634, GO:0048471, GO:0005819	centrosome, endoplasmic reticulum, endosome, integral component of membrane, microtubule, midbody, nucleus, perinuclear region of cytoplasm, spindle	GO:0005524, GO:0016853, GO:0008017, GO:0008568	ATP binding, isomerase activity, microtubule binding, microtubule-severing ATPase activity	GO:0007409, GO:0032506, GO:0006888, GO:0008152, GO:0031117, GO:0034214	axonogenesis, cytokinetic process, endoplasmic reticulum to Golgi vesicle-mediated transport, metabolic process, positive regulation of microtubule depolymerization, protein hexamerization	290.178	285.68	310.902	242.986	228.36	251.947
ENSG00000021645	0.18915	1.08797	4.08047	0.266627	0.789756	0.920368	chr14	78170373	79868291	+	NRXN3	protein_coding	This gene encodes a member of a family of proteins that function in the nervous system as receptors and cell adhesion molecules. Extensive alternative splicing and the use of alternative promoters results in multiple transcript variants and protein isoforms for this gene, but the full-length nature of many of these variants has not been determined. Transcripts that initiate from an upstream promo…	9369	GO:0005886, GO:0042734, GO:0042995	plasma membrane, presynaptic membrane, cell projection	GO:0038023, GO:0046872, GO:0050839, GO:0097109	signaling receptor activity, metal ion binding, cell adhesion molecule binding, neuroligin family protein binding	GO:0007158, GO:0007411, GO:0007612, GO:0030534, GO:0035176, GO:0071625	neuron cell-cell adhesion, axon guidance, learning, adult behavior, social behavior, vocalization behavior	0	0	0	0	0	1.1349
ENSG00000021762	1440.86	-0.626124	0.0763943	-8.19595	2.48615e-16	4.28004e-15	chr11	3087107	3166739	-	OSBPL5	protein_coding	This gene encodes a member of the oxysterol-binding protein (OSBP) family, a group of intracellular lipid receptors that play a key role in the maintenance of cholesterol balance in the body. Most members contain an N-terminal pleckstrin homology domain and a highly conserved C-terminal OSBP-like sterol-binding domain. This gene has been shown to be imprinted, with preferential expression from th…	114879	GO:0005789, GO:0005829, GO:0005829, GO:0005829, GO:0016020, GO:0016020, GO:0043231, GO:0043231, GO:0140268	endoplasmic reticulum membrane, cytosol, cytosol, cytosol, membrane, membrane, intracellular membrane-bounded organelle, intracellular membrane-bounded organelle, endoplasmic reticulum-plasma membrane contact site	GO:0008289	lipid binding	GO:0006893, GO:0008203, GO:0015914, GO:0015914, GO:0030301, GO:0036150, GO:0120009	Golgi to plasma membrane transport, cholesterol metabolic process, phospholipid transport, phospholipid transport, cholesterol transport, phosphatidylserine acyl-chain remodeling, intermembrane lipid transfer	1653.8	1756.63	1835.26	1127.38	1150.81	1121.28
ENSG00000021776	715.209	0.152615	0.101735	1.50013	0.133581	0.354069	chr15	34851782	34969742	-	AQR	protein_coding	Enables 3'-5' RNA helicase activity and single-stranded RNA binding activity. Involved in mRNA splicing, via spliceosome. Located in nucleoplasm. Part of U2-type catalytic step 2 spliceosome. [provided by Alliance of Genome Resources, Apr 2022]	9716	GO:0005681	spliceosomal complex	GO:0003723, GO:0003727, GO:0003729, GO:0005515, GO:0005524, GO:0016887, GO:0034458	RNA binding, single-stranded RNA binding, mRNA binding, protein binding, ATP binding, ATP hydrolysis activity, 3'-5' RNA helicase activity	GO:0000398	mRNA splicing, via spliceosome	694.955	693.795	644.414	836.187	734.157	687.748
ENSG00000021826	40.4177	0.0323538	0.346392	0.0934022	0.925584	0.973737	chr2	210477682	210679107	+	CPS1	protein_coding	The mitochondrial enzyme encoded by this gene catalyzes synthesis of carbamoyl phosphate from ammonia and bicarbonate. This reaction is the first committed step of the urea cycle, which is important in the removal of excess urea from cells. The encoded protein may also represent a core mitochondrial nucleoid protein. Three transcript variants encoding different isoforms have been found for this g…	1373	GO:0005730, GO:0005737, GO:0005743, GO:0005759, GO:0005886, GO:0032991, GO:0042645	nucleolus, cytoplasm, mitochondrial inner membrane, mitochondrial matrix, plasma membrane, protein-containing complex, mitochondrial nucleoid	GO:0004088	carbamoyl-phosphate synthase (glutamine-hydrolyzing) activity	GO:0006207, GO:0006541	'de novo' pyrimidine nucleobase biosynthetic process, glutamine metabolic process	36.7979	44.2848	38.6272	47.22	29.0458	46.5308
ENSG00000022267	2710.68	0.483995	0.0975669	4.96064	7.0261e-07	5.77548e-06	chrX	136146702	136211359	+	FHL1	protein_coding	This gene encodes a member of the four-and-a-half-LIM-only protein family. Family members contain two highly conserved, tandemly arranged, zinc finger domains with four highly conserved cysteines binding a zinc atom in each zinc finger. Expression of these family members occurs in a cell- and tissue-specific mode and these proteins are involved in many cellular processes. Mutations in this gene h…	2273	GO:0005634, GO:0005737, GO:0005829, GO:0005886, GO:0005925	nucleus, cytoplasm, cytosol, plasma membrane, focal adhesion	GO:0003674, GO:0005515, GO:0044325, GO:0044325, GO:0046872	molecular_function, protein binding, transmembrane transporter binding, transmembrane transporter binding, metal ion binding	GO:0003254, GO:0007517, GO:0009887, GO:0010972, GO:0030154, GO:0030308, GO:0043268, GO:1901016, GO:2000134	regulation of membrane depolarization, muscle organ development, animal organ morphogenesis, negative regulation of G2/M transition of mitotic cell cycle, cell differentiation, negative regulation of cell growth, positive regulation of potassium ion transport, regulation of potassium ion transmembrane transporter activity, negative regulation of G1/S transition of mitotic cell cycle	1966.06	2644.93	2166.89	2839.1	3342.27	3304.82
ENSG00000022277	1056.89	0.655788	0.0874348	7.50031	6.36679e-14	9.4856e-13	chr20	56468585	56519449	+	RTF2	protein_coding	Replication termination factor 2	51507	GO:0005634	nucleus	GO:0003677, GO:0005515	DNA binding, protein binding	GO:1902979	mitotic DNA replication termination	890.51	766.735	806.46	1245.43	1344.12	1288.11
ENSG00000022567	152.989	-0.5658	0.187355	-3.01994	0.00252828	0.0118448	chr8	141207166	141308305	-	SLC45A4	protein_coding	Predicted to enable sucrose:proton symporter activity. Predicted to be involved in sucrose transport. Predicted to be integral component of membrane. Predicted to be active in membrane. [provided by Alliance of Genome Resources, Apr 2022]	57210	GO:0016021	integral component of membrane	GO:0008506, GO:0008506	sucrose:proton symporter activity, sucrose:proton symporter activity	GO:0015770, GO:0055085	sucrose transport, transmembrane transport	187.144	163.246	197.847	114.115	143.226	112.355
ENSG00000022840	2016.99	0.0875487	0.0685899	1.27641	0.201812	0.479526	chr12	120533480	120577588	+	RNF10	protein_coding	The protein encoded by this gene contains a ring finger motif, which is known to be involved in protein-protein interactions. The specific function of this protein has not yet been determined. EST data suggests the existence of multiple alternatively spliced transcript variants, however, their full length nature is not known. [provided by RefSeq, Jul 2008].	9921	GO:0005737	cytoplasm	GO:0046872	metal ion binding	GO:0006513, GO:0010626, GO:0031643, GO:0031643, GO:0045893, GO:0045944, GO:0045944, GO:0051865, GO:0099527, GO:1990116	protein monoubiquitination, negative regulation of Schwann cell proliferation, positive regulation of myelination, positive regulation of myelination, positive regulation of DNA-templated transcription, positive regulation of transcription by RNA polymerase II, positive regulation of transcription by RNA polymerase II, protein autoubiquitination, postsynapse to nucleus signaling pathway, ribosome…	2014.42	1919.01	1935.13	2163.26	2026.19	2043.95
ENSG00000022976	162.321	0.505467	0.184844	2.73456	0.0062463	0.0267267	chr14	102317377	102342702	+	ZNF839	protein_coding	Predicted to enable metal ion binding activity. [provided by Alliance of Genome Resources, Apr 2022]	55778			GO:0046872	metal ion binding			139.832	116.356	146.972	189.864	216.341	164.56
ENSG00000023041	491.368	0.00215582	0.1108	0.0194569	0.984477	0.991623	chr10	112424428	112447572	-	ZDHHC6	protein_coding	Enables palmitoyltransferase activity. Involved in positive regulation of mitochondrial fusion and protein palmitoylation. Located in endoplasmic reticulum. [provided by Alliance of Genome Resources, Apr 2022]	64429	GO:0005783, GO:0005783, GO:0005789, GO:0005794	endoplasmic reticulum, endoplasmic reticulum, endoplasmic reticulum membrane, Golgi apparatus	GO:0005515, GO:0016409, GO:0019706, GO:0140439	protein binding, palmitoyltransferase activity, protein-cysteine S-palmitoyltransferase activity, protein-cysteine S-stearoyltransferase activity	GO:0006612, GO:0010636, GO:0018230, GO:0018345, GO:0140438	protein targeting to membrane, positive regulation of mitochondrial fusion, peptidyl-L-cysteine S-palmitoylation, protein palmitoylation, protein stearoylation	458.397	481.923	532.301	470.232	512.808	492.545
ENSG00000023171	225.554	0.422584	0.161934	2.60961	0.00906452	0.0372401	chr11	123358428	123627774	+	GRAMD1B	protein_coding	Predicted to enable cholesterol binding activity; cholesterol transfer activity; and phospholipid binding activity. Predicted to be involved in cellular response to cholesterol and cholesterol homeostasis. Located in endoplasmic reticulum membrane; endoplasmic reticulum-plasma membrane contact site; and plasma membrane. [provided by Alliance of Genome Resources, Apr 2022]	57476	GO:0005783, GO:0043231, GO:0005886	endoplasmic reticulum, intracellular membrane-bounded organelle, plasma membrane	GO:0001786, GO:0015485, GO:0015485, GO:0070300, GO:0120020, GO:0120020	phosphatidylserine binding, cholesterol binding, cholesterol binding, phosphatidic acid binding, cholesterol transfer activity, cholesterol transfer activity	GO:0032366, GO:0042632, GO:0071397, GO:0120009	intracellular sterol transport, cholesterol homeostasis, cellular response to cholesterol, intermembrane lipid transfer	203.966	174.534	199.731	261.677	218.344	295.073
ENSG00000023191	5342.4	-0.0843879	0.0593641	-1.42153	0.155162	0.396162	chr11	494512	507300	-	RNH1	protein_coding	Placental ribonuclease inhibitor (PRI) is a member of a family of proteinaceous cytoplasmic RNase inhibitors that occur in many tissues and bind to both intracellular and extracellular RNases (summarized by Lee et al., 1988 [PubMed 3219362]). In addition to control of intracellular RNases, the inhibitor may have a role in the regulation of angiogenin (MIM 105850). Ribonuclease inhibitor, of 50,00…	6050	GO:0005737	cytoplasm	GO:0005515, GO:0008428, GO:0008428	protein binding, ribonuclease inhibitor activity, ribonuclease inhibitor activity	GO:0006402, GO:0016477, GO:0034315, GO:0045765, GO:0045765	mRNA catabolic process, cell migration, regulation of Arp2/3 complex-mediated actin nucleation, regulation of angiogenesis, regulation of angiogenesis	5633.24	5223	5641.45	5243.38	5248.27	5065.05
ENSG00000023228	1019.88	0.353275	0.0861934	4.09863	4.15599e-05	0.000268592	chr2	206114817	206159509	-	NDUFS1	protein_coding	The protein encoded by this gene belongs to the complex I 75 kDa subunit family. Mammalian complex I is composed of 45 different subunits. It locates at the mitochondrial inner membrane. This protein has NADH dehydrogenase activity and oxidoreductase activity. It transfers electrons from NADH to the respiratory chain. The immediate electron acceptor for the enzyme is believed to be ubiquinone. Th…	4719	GO:0005739, GO:0005743, GO:0005747, GO:0005747, GO:0005747, GO:0005747, GO:0005758, GO:0005759	mitochondrion, mitochondrial inner membrane, mitochondrial respiratory chain complex I, mitochondrial respiratory chain complex I, mitochondrial respiratory chain complex I, mitochondrial respiratory chain complex I, mitochondrial intermembrane space, mitochondrial matrix	GO:0005515, GO:0008137, GO:0008137, GO:0008137, GO:0009055, GO:0046872, GO:0051537, GO:0051539	protein binding, NADH dehydrogenase (ubiquinone) activity, NADH dehydrogenase (ubiquinone) activity, NADH dehydrogenase (ubiquinone) activity, electron transfer activity, metal ion binding, 2 iron, 2 sulfur cluster binding, 4 iron, 4 sulfur cluster binding	GO:0006120, GO:0006120, GO:0008637, GO:0009060, GO:0032981, GO:0042776, GO:0045333, GO:0046034, GO:0051881, GO:0072593	mitochondrial electron transport, NADH to ubiquinone, mitochondrial electron transport, NADH to ubiquinone, apoptotic mitochondrial changes, aerobic respiration, mitochondrial respiratory chain complex I assembly, proton motive force-driven mitochondrial ATP synthesis, cellular respiration, ATP metabolic process, regulation of mitochondrial membrane potential, reactive oxygen species metabolic pr…	923.103	909.141	855.451	1223.78	1113.75	1094.04
ENSG00000023287	1182.68	-0.739857	0.0868149	-8.52223	1.56516e-17	2.88415e-16	chr8	52622458	52745843	-	RB1CC1	protein_coding	The protein encoded by this gene interacts with signaling pathways to coordinately regulate cell growth, cell proliferation, apoptosis, autophagy, and cell migration. This tumor suppressor also enhances retinoblastoma 1 gene expression in cancer cells. Alternative splicing results in multiple transcript variants encoding distinct isoforms. [provided by RefSeq, Nov 2009].	9821	GO:0000407, GO:0000421, GO:0005764, GO:0005789, GO:0005829, GO:0005829, GO:0031965, GO:0034045, GO:0034045, GO:1990316, GO:1990316	phagophore assembly site, autophagosome membrane, lysosome, endoplasmic reticulum membrane, cytosol, cytosol, nuclear membrane, phagophore assembly site membrane, phagophore assembly site membrane, Atg1/ULK1 kinase complex, Atg1/ULK1 kinase complex	GO:0005515, GO:0019901, GO:0019901, GO:0060090	protein binding, protein kinase binding, protein kinase binding, molecular adaptor activity	GO:0000045, GO:0000422	autophagosome assembly, autophagy of mitochondrion	1513.97	1581.23	1342.53	877.504	868.368	912.457
ENSG00000023318	1209.14	-0.753446	0.0908414	-8.29408	1.09427e-16	1.92681e-15	chr9	99979185	100099052	-	ERP44	protein_coding	Mediates thiol-dependent retention in the early secretory pathway, forming mixed disulfides with substrate proteins through its conserved CRFS motif. Inhibits the calcium channel activity of ITPR1. May have a role in the control of oxidative protein folding in the endoplasmic reticulum. Required to retain ERO1A and ERO1B in the endoplasmic reticulum.	23071	GO:0009986, GO:0005788, GO:0005789, GO:0005793, GO:0070062, GO:0005576, GO:0035580	cell surface, endoplasmic reticulum lumen, endoplasmic reticulum membrane, endoplasmic reticulum-Golgi intermediate compartment, extracellular exosome, extracellular region, specific granule lumen	GO:0003756	protein disulfide isomerase activity	GO:0045454, GO:0009100, GO:0006457, GO:0034976, GO:0006986	cell redox homeostasis, glycoprotein metabolic process, protein folding, response to endoplasmic reticulum stress, response to unfolded protein	1583.36	1477.9	1491.39	902.098	800.261	999.844
ENSG00000023330	494.299	-0.193778	0.11123	-1.74214	0.0814842	0.241533	chr3	52198086	52214327	+	ALAS1	protein_coding	This gene encodes the mitochondrial enzyme which is catalyzes the rate-limiting step in heme (iron-protoporphyrin) biosynthesis. The enzyme encoded by this gene is the housekeeping enzyme; a separate gene encodes a form of the enzyme that is specific for erythroid tissue. The level of the mature encoded protein is regulated by heme: high levels of heme down-regulate the mature enzyme in mitochond…	211	GO:0005654, GO:0005739, GO:0005739, GO:0005743, GO:0005759, GO:0005829	nucleoplasm, mitochondrion, mitochondrion, mitochondrial inner membrane, mitochondrial matrix, cytosol	GO:0003824, GO:0030170	catalytic activity, pyridoxal phosphate binding	GO:0009058	biosynthetic process	540.404	491.474	550.202	436.785	448.707	498.22
ENSG00000023445	62.1213	0.0493765	0.273116	0.18079	0.856533	0.931592	chr11	102317450	102339403	+	BIRC3	protein_coding	This gene encodes a member of the IAP family of proteins that inhibit apoptosis by binding to tumor necrosis factor receptor-associated factors TRAF1 and TRAF2, probably by interfering with activation of ICE-like proteases. The encoded protein inhibits apoptosis induced by serum deprivation but does not affect apoptosis resulting from exposure to menadione, a potent inducer of free radicals. It c…	330	GO:0005634, GO:0005634, GO:0005654, GO:0005737, GO:0005737, GO:0005829, GO:0005829, GO:0032991	nucleus, nucleus, nucleoplasm, cytoplasm, cytoplasm, cytosol, cytosol, protein-containing complex	GO:0046872	metal ion binding	GO:0042981	regulation of apoptotic process	66.2363	51.2314	65.9488	64.9275	63.0994	61.2845
ENSG00000023516	1107.06	-0.11291	0.0922792	-1.22357	0.221113	0.510326	chr13	42272152	42323261	+	AKAP11	protein_coding	Binds to type II regulatory subunits of protein kinase A and anchors/targets them.	11215	GO:0005737, GO:0005829, GO:0005815, GO:0005730, GO:0005777, GO:0005886	cytoplasm, cytosol, microtubule organizing center, nucleolus, peroxisome, plasma membrane	GO:0019207, GO:0051018, GO:0034237, GO:0008157	kinase regulator activity, protein kinase A binding, protein kinase A regulatory subunit binding, protein phosphatase 1 binding	GO:0030866, GO:0035556, GO:0008104, GO:0036010, GO:0003091	cortical actin cytoskeleton organization, intracellular signal transduction, protein localization, protein localization to endosome, renal water homeostasis	1220.64	1180.93	1049.53	1121.47	965.521	1104.26
ENSG00000023572	294.986	0.250723	0.141171	1.77602	0.0757294	0.227839	chr1	193090866	193106114	-	GLRX2	protein_coding	Glutathione-dependent oxidoreductase that facilitates the maintenance of mitochondrial redox homeostasis upon induction of apoptosis by oxidative stress. Involved in response to hydrogen peroxide and regulation of apoptosis caused by oxidative stress. Acts as a very efficient catalyst of monothiol reactions because of its high affinity for protein glutathione-mixed disulfides. Can receive electro…	51022	GO:0030425, GO:0043231, GO:0005759, GO:0005739, GO:0043025, GO:0005654, GO:0005634	dendrite, intracellular membrane-bounded organelle, mitochondrial matrix, mitochondrion, neuronal cell body, nucleoplasm, nucleus	GO:0051537, GO:0008794, GO:0009055, GO:0015038, GO:0097573, GO:0046872, GO:0003756	2 iron, 2 sulfur cluster binding, arsenate reductase (glutaredoxin) activity, electron transfer activity, glutathione disulfide oxidoreductase activity, glutathione oxidoreductase activity, metal ion binding, protein disulfide isomerase activity	GO:0007568, GO:0006915, GO:0030154, GO:0045454, GO:0071451, GO:0042262, GO:0006749, GO:0009966, GO:0006355, GO:0042542, GO:0010033, GO:0051775, GO:0009266	aging, apoptotic process, cell differentiation, cell redox homeostasis, cellular response to superoxide, DNA protection, glutathione metabolic process, regulation of signal transduction, regulation of transcription, DNA-templated, response to hydrogen peroxide, response to organic substance, response to redox state, response to temperature stimulus	285.973	238.791	283.58	309.881	296.467	355.223
ENSG00000023608	176.596	0.44801	0.172229	2.60124	0.00928863	0.0380414	chr14	61762420	61796428	+	SNAPC1	protein_coding	Part of the SNAPc complex required for the transcription of both RNA polymerase II and III small-nuclear RNA genes. Binds to the proximal sequence element (PSE), a non-TATA-box basal promoter element common to these 2 types of genes. Recruits TBP and BRF2 to the U6 snRNA TATA box.	6617	GO:0005730, GO:0005654, GO:0019185	nucleolus, nucleoplasm, snRNA-activating protein complex	GO:0016251, GO:0000995, GO:0043565	RNA polymerase II general transcription initiation factor activity, RNA polymerase III general transcription initiation factor activity, sequence-specific DNA binding	GO:0042795, GO:0042796	snRNA transcription by RNA polymerase II, snRNA transcription by RNA polymerase III	159.808	135.459	153.567	201.669	226.357	182.718
ENSG00000023697	309.466	0.371314	0.133528	2.78079	0.00542275	0.023568	chr12	15911302	16037381	+	DERA	protein_coding	2-deoxy-D-ribose 5-phosphate aldolase	51071	GO:0005737, GO:0005654	cytoplasm, nucleoplasm	GO:0004139	deoxyribose-phosphate aldolase activity	GO:0009264, GO:0046386	deoxyribonucleotide catabolic process, deoxyribose phosphate catabolic process	244.969	290.89	273.217	371.857	336.53	339.334
ENSG00000023734	1511.92	0.63944	0.07173	8.91455	4.89804e-19	9.81236e-18	chr12	15882387	15903478	+	STRAP	protein_coding	Enables RNA binding activity. Involved in maintenance of gastrointestinal epithelium; negative regulation of transforming growth factor beta receptor signaling pathway; and spliceosomal snRNP assembly. Located in cytosol. Part of SMN complex. Implicated in adenocarcinoma; colorectal carcinoma; large cell carcinoma; lung carcinoma; and squamous cell neoplasm. [provided by Alliance of Genome Resour…	11171	GO:0005634, GO:0005737, GO:0005829, GO:0005829, GO:0032797, GO:0032797, GO:0032797, GO:0034719	nucleus, cytoplasm, cytosol, cytosol, SMN complex, SMN complex, SMN complex, SMN-Sm protein complex	GO:0003723, GO:0003723, GO:0003729, GO:0005102, GO:0005515, GO:1990447	RNA binding, RNA binding, mRNA binding, signaling receptor binding, protein binding, U2 snRNP binding	GO:0000122, GO:0000380, GO:0000387, GO:0000387, GO:0000387, GO:0030182, GO:0030277, GO:0030512	negative regulation of transcription by RNA polymerase II, alternative mRNA splicing, via spliceosome, spliceosomal snRNP assembly, spliceosomal snRNP assembly, spliceosomal snRNP assembly, neuron differentiation, maintenance of gastrointestinal epithelium, negative regulation of transforming growth factor beta receptor signaling pathway	1198.56	1166.17	1182.37	1872.07	1805.85	1846.48
ENSG00000023839	10.1134	0.866415	0.667345	1.2983	0.194184	0.466615	chr10	99782640	99852594	+	ABCC2	protein_coding	The protein encoded by this gene is a member of the superfamily of ATP-binding cassette (ABC) transporters. ABC proteins transport various molecules across extra- and intra-cellular membranes. ABC genes are divided into seven distinct subfamilies (ABC1, MDR/TAP, MRP, ALD, OABP, GCN20, White). This protein is a member of the MRP subfamily which is involved in multi-drug resistance. This protein is…	1244	GO:0005887	integral component of plasma membrane	GO:0042626, GO:0008514	ATPase-coupled transmembrane transporter activity, organic anion transmembrane transporter activity	GO:0006805, GO:0006855, GO:0010629, GO:0015721, GO:0015723, GO:0042167, GO:0046618, GO:0055085, GO:0055085, GO:0070633, GO:0071716, GO:0098656, GO:0150104, GO:1990962	xenobiotic metabolic process, xenobiotic transmembrane transport, negative regulation of gene expression, bile acid and bile salt transport, bilirubin transport, heme catabolic process, xenobiotic export from cell, transmembrane transport, transmembrane transport, transepithelial transport, leukotriene transport, monoatomic anion transmembrane transport, transport across blood-brain barrier, xeno…	5.25685	9.55162	6.59488	13.7725	13.0205	12.4839
ENSG00000023892	36.8316	0.117711	0.362386	0.324822	0.745316	0.920368	chr6	35297818	35321771	+	DEF6	protein_coding	DEF6, or IBP, is a guanine nucleotide exchange factor (GEF) for RAC (MIM 602048) and CDC42 (MIM 116952) that is highly expressed in B and T cells (Gupta et al., 2003 [PubMed 12923183]).[supplied by OMIM, Mar 2008].	50619	GO:0005634, GO:0005654, GO:0005737, GO:0005829, GO:0005829, GO:0005856, GO:0005886, GO:0016020, GO:0030175, GO:0048471	nucleus, nucleoplasm, cytoplasm, cytosol, cytosol, cytoskeleton, plasma membrane, membrane, filopodium, perinuclear region of cytoplasm	GO:0005085, GO:0005515	guanyl-nucleotide exchange factor activity, protein binding	GO:0051056, GO:0098876	regulation of small GTPase mediated signal transduction, vesicle-mediated transport to the plasma membrane	26.2842	38.2065	41.4536	40.3337	44.0694	30.6422
ENSG00000023902	665.967	-0.0834283	0.105541	-0.790483	0.429246	0.771387	chr1	150149183	150164720	+	PLEKHO1	protein_coding	Predicted to act upstream of or within several processes, including lamellipodium morphogenesis; myoblast fusion; and myoblast migration. Predicted to be located in cell projection membrane; cytoplasm; and nucleus. [provided by Alliance of Genome Resources, Apr 2022]	51177	GO:0005737, GO:0016020, GO:0005634	cytoplasm, membrane, nucleus	GO:0005515	protein binding	GO:0007520, GO:0008360, GO:0051451, GO:0072673, GO:1901739	myoblast fusion, regulation of cell shape, myoblast migration, lamellipodium morphogenesis, regulation of myoblast fusion	755.935	625.197	675.505	602.055	689.086	648.026
ENSG00000023909	614.671	1.27169	0.106347	11.9579	5.90621e-33	1.98035e-31	chr1	93885199	93909456	-	GCLM	protein_coding	Glutamate--cysteine ligase regulatory subunit	2730	GO:0005829, GO:0017109	cytosol, glutamate-cysteine ligase complex	GO:0047834, GO:0030234, GO:0004357, GO:0035226, GO:0044877	D-threo-aldose 1-dehydrogenase activity, enzyme regulator activity, glutamate-cysteine ligase activity, glutamate-cysteine ligase catalytic subunit binding, protein-containing complex binding	GO:0007568, GO:0008637, GO:0097746, GO:0044344, GO:0071372, GO:0071333, GO:0035729, GO:1990830, GO:0097069, GO:0006534, GO:0006536, GO:0006750, GO:0035733, GO:2001237, GO:0043524, GO:0035229, GO:0051900, GO:0014823, GO:0042493, GO:0044752, GO:0051409, GO:0007584, GO:0006979	aging, apoptotic mitochondrial changes, blood vessel diameter maintenance, cellular response to fibroblast growth factor stimulus, cellular response to follicle-stimulating hormone stimulus, cellular response to glucose stimulus, cellular response to hepatocyte growth factor stimulus, cellular response to leukemia inhibitory factor, cellular response to thyroxine stimulus, cysteine metabolic proc…	344.849	373.382	360.834	793.886	875.379	939.695
ENSG00000024048	934.228	-0.470643	0.0892093	-5.27572	1.32236e-07	1.17038e-06	chr6	42564029	42693505	+	UBR2	protein_coding	E3 ubiquitin-protein ligase which is a component of the N-end rule pathway (PubMed:15548684, PubMed:20835242). Recognizes and binds to proteins bearing specific N-terminal residues that are destabilizing according to the N-end rule, leading to their ubiquitination and subsequent degradation (By similarity). Plays a critical role in chromatin inactivation and chromosome-wide transcriptional silenc…	23304	GO:0000785, GO:0005737, GO:0005829, GO:0005634, GO:0000151	chromatin, cytoplasm, cytosol, nucleus, ubiquitin ligase complex	GO:0070728, GO:0061630, GO:0008270	leucine binding, ubiquitin protein ligase activity, zinc ion binding	GO:0071233, GO:0006342, GO:0033522, GO:0007141, GO:0007140, GO:0032007, GO:0010529, GO:0016567, GO:0007131, GO:0007283, GO:0071596	cellular response to leucine, chromatin silencing, histone H2A ubiquitination, male meiosis I, male meiotic nuclear division, negative regulation of TOR signaling, negative regulation of transposition, protein ubiquitination, reciprocal meiotic recombination, spermatogenesis, ubiquitin-dependent protein catabolic process via the N-end rule pathway	1075.55	1153.14	1025.98	746.666	781.231	822.801
ENSG00000024422	8690.92	0.348173	0.0528125	6.59263	4.32097e-11	5.2845e-10	chr19	47713422	47743134	+	EHD2	protein_coding	This gene encodes a member of the EH domain-containing protein family. These proteins are characterized by a C-terminal EF-hand domain, a nucleotide-binding consensus site at the N terminus and a bipartite nuclear localization signal. The encoded protein interacts with the actin cytoskeleton through an N-terminal domain and also binds to an EH domain-binding protein through the C-terminal EH doma…	30846	GO:0005634, GO:0005737, GO:0005769, GO:0005829, GO:0005886, GO:0005886, GO:0005886, GO:0005901, GO:0010008, GO:0015630, GO:0016020, GO:0030139, GO:0045171, GO:0048471, GO:0055038, GO:0055038, GO:0070062	nucleus, cytoplasm, early endosome, cytosol, plasma membrane, plasma membrane, plasma membrane, caveola, endosome membrane, microtubule cytoskeleton, membrane, endocytic vesicle, intercellular bridge, perinuclear region of cytoplasm, recycling endosome membrane, recycling endosome membrane, extracellular exosome	GO:0003676, GO:0005509, GO:0005515, GO:0005524, GO:0005525, GO:0016787, GO:0019904, GO:0042802	nucleic acid binding, calcium ion binding, protein binding, ATP binding, GTP binding, hydrolase activity, protein domain specific binding, identical protein binding	GO:0006897, GO:0030866, GO:0032456, GO:0032456, GO:0060271, GO:0072659, GO:0072659, GO:0097320, GO:1901741, GO:2001137	endocytosis, cortical actin cytoskeleton organization, endocytic recycling, endocytic recycling, cilium assembly, protein localization to plasma membrane, protein localization to plasma membrane, plasma membrane tubulation, positive regulation of myoblast fusion, positive regulation of endocytic recycling	7685.51	7781.97	7473.89	9825.69	9557.06	9821.4
ENSG00000024526	221.876	3.32687	0.206459	16.1139	2.03745e-58	1.33655e-56	chr1	68474152	68497221	-	DEPDC1	protein_coding	Predicted to enable GTPase activator activity. Involved in negative regulation of transcription, DNA-templated. Located in nucleus. Part of transcription repressor complex. [provided by Alliance of Genome Resources, Apr 2022]	55635	GO:0005634, GO:0005634, GO:0017053, GO:0017053	nucleus, nucleus, transcription repressor complex, transcription repressor complex	GO:0005096, GO:0005515	GTPase activator activity, protein binding	GO:0035556, GO:0045892	intracellular signal transduction, negative regulation of DNA-templated transcription	54.6712	26.9182	40.5114	446.622	401.633	360.897
ENSG00000024862	139.371	-0.419857	0.188699	-2.22501	0.0260804	0.0936084	chr6	138773769	138793319	+	CCDC28A	protein_coding	This gene encodes a coiled-coil domain containing protein. Although the specific function of this gene has not yet been determined, this gene is a known translocation partner of nucleoporin 98 in acute leukemias. The resulting fusion gene produces a nucleoporin 98-coiled-coil domain-containing protein 28A chimeric protein which may be involved in promoting myeloproliferative neoplasms. [provided …	25901			GO:0005515	protein binding			159.808	148.484	170.525	114.115	133.21	110.085
ENSG00000025039	18.264	-1.76332	0.58435	-3.01758	0.00254804	0.0119281	chr6	89364616	89412273	-	RRAGD	protein_coding	Guanine nucleotide-binding protein that plays a crucial role in the cellular response to amino acid availability through regulation of the mTORC1 signaling cascade (PubMed:20381137, PubMed:24095279). Forms heterodimeric Rag complexes with RRAGA or RRAGB and cycles between an inactive GTP-bound and an active GDP-bound form (PubMed:24095279). In its active form participates in the relocalization of…	58528	GO:0005813, GO:0005737, GO:0005829, GO:1990131, GO:0043231, GO:0005764, GO:0005654, GO:0005634, GO:0071986	centrosome, cytoplasm, cytosol, Gtr1-Gtr2 GTPase complex, intracellular membrane-bounded organelle, lysosome, nucleoplasm, nucleus, Ragulator complex	GO:0019003, GO:0005525, GO:0003924, GO:0051020, GO:0046982	GDP binding, GTP binding, GTPase activity, GTPase binding, protein heterodimerization activity	GO:0034613, GO:0071230, GO:0071233, GO:1990253, GO:0009267, GO:0032008, GO:1904263, GO:0010506	cellular protein localization, cellular response to amino acid stimulus, cellular response to leucine, cellular response to leucine starvation, cellular response to starvation, positive regulation of TOR signaling, positive regulation of TORC1 signaling, regulation of autophagy	28.387	13.8933	42.3957	10.8212	5.00789	9.07918
ENSG00000025156	168.384	-0.0627309	0.168137	-0.373093	0.709079	0.920368	chr6	122399551	122433119	+	HSF2	protein_coding	The protein encoded by this gene belongs to the HSF family of transcription factors that bind specifically to the heat-shock promoter element and activate transcription. Heat shock transcription factors activate heat-shock response genes under conditions of heat or other stresses. Alternatively spliced transcript variants encoding different isoforms have been found for this gene. [provided by Ref…	3298	GO:0005654	nucleoplasm	GO:0003677, GO:0003700	DNA binding, DNA-binding transcription factor activity	GO:0006357	regulation of transcription by RNA polymerase II	172.425	167.588	176.178	156.416	174.275	163.425
ENSG00000025293	674.557	0.0321922	0.0991266	0.324759	0.745364	0.920368	chr20	35771974	35950370	+	PHF20	protein_coding	Predicted to enable DNA binding activity and metal ion binding activity. Involved in histone H4-K16 acetylation; histone H4-K5 acetylation; and histone H4-K8 acetylation. Located in cytosol; nuclear membrane; and nucleoplasm. Part of MLL1 complex and histone acetyltransferase complex. [provided by Alliance of Genome Resources, Apr 2022]	51230	GO:0071339	MLL1 complex	GO:0003677, GO:0005515, GO:0046872	DNA binding, protein binding, metal ion binding	GO:0006355	regulation of transcription, DNA-templated	678.134	698.137	624.63	717.153	637.004	692.287
ENSG00000025423	18.4996	2.86255	0.620139	4.61598	3.91239e-06	2.948e-05	chr12	56752161	56787790	+	HSD17B6	protein_coding	The protein encoded by this gene has both oxidoreductase and epimerase activities and is involved in androgen catabolism. The oxidoreductase activity can convert 3 alpha-adiol to dihydrotestosterone, while the epimerase activity can convert androsterone to epi-androsterone. Both reactions use NAD+ as the preferred cofactor. This gene is a member of the retinol dehydrogenase family. [provided by R…	8630	GO:0005783, GO:0031901, GO:0043231	endoplasmic reticulum, early endosome membrane, intracellular membrane-bounded organelle	GO:0016491	oxidoreductase activity	GO:0006702, GO:0006710, GO:0008202, GO:0022900, GO:0042572, GO:0062175	androgen biosynthetic process, androgen catabolic process, steroid metabolic process, electron transport chain, retinol metabolic process, brexanolone catabolic process	6.30822	4.34165	2.82638	19.675	29.0458	48.8006
ENSG00000025434	341.75	-1.2335	0.126773	-9.72997	2.24668e-22	5.20366e-21	chr11	47248300	47269033	+	NR1H3	protein_coding	The protein encoded by this gene belongs to the NR1 subfamily of the nuclear receptor superfamily. The NR1 family members are key regulators of macrophage function, controlling transcriptional programs involved in lipid homeostasis and inflammation. This protein is highly expressed in visceral organs, including liver, kidney and intestine. It forms a heterodimer with retinoid X receptor (RXR), an…	10062	GO:0005829, GO:0005654	cytosol, nucleoplasm	GO:0000976, GO:0000976, GO:0000978, GO:0000981, GO:0001228, GO:0003677, GO:0004879, GO:0004879, GO:0004879, GO:0005515, GO:0008270, GO:0015485, GO:0031490, GO:0032810	transcription cis-regulatory region binding, transcription cis-regulatory region binding, RNA polymerase II cis-regulatory region sequence-specific DNA binding, DNA-binding transcription factor activity, RNA polymerase II-specific, DNA-binding transcription activator activity, RNA polymerase II-specific, DNA binding, nuclear receptor activity, nuclear receptor activity, nuclear receptor activity,…	GO:0000122, GO:0000122, GO:0009755, GO:0009755, GO:0010745, GO:0010867, GO:0010875, GO:0010875, GO:0010875, GO:0010887, GO:0030154, GO:0030522, GO:0032369, GO:0032376, GO:0032411, GO:0032570, GO:0034145, GO:0036151, GO:0042632, GO:0042632, GO:0042752, GO:0042789, GO:0042789, GO:0043031, GO:0043277, GO:0045723, GO:0045861, GO:0045893, GO:0045893, GO:0045944, GO:0045944, GO:0045944, GO:0045944, GO:…	negative regulation of transcription by RNA polymerase II, negative regulation of transcription by RNA polymerase II, hormone-mediated signaling pathway, hormone-mediated signaling pathway, negative regulation of macrophage derived foam cell differentiation, positive regulation of triglyceride biosynthetic process, positive regulation of cholesterol efflux, positive regulation of cholesterol effl…	481.527	492.343	464.468	196.75	204.322	211.091
ENSG00000025708	968.793	-3.30705	0.128313	-25.7733	1.76522e-146	6.03986e-144	chr22	50525752	50530032	-	TYMP	protein_coding	This gene encodes an angiogenic factor which promotes angiogenesis in vivo and stimulates the in vitro growth of a variety of endothelial cells. It has a highly restricted target cell specificity acting only on endothelial cells. Mutations in this gene have been associated with mitochondrial neurogastrointestinal encephalomyopathy. Multiple alternatively spliced transcript variants have been iden…	1890	GO:0005829, GO:0005829	cytosol, cytosol	GO:0004645	1,4-alpha-oligoglucan phosphorylase activity	GO:0006206	pyrimidine nucleobase metabolic process	1905.08	1444.9	1928.53	152.481	184.29	197.472
ENSG00000025770	546.305	0.714385	0.104	6.86911	6.46033e-12	8.41352e-11	chr22	50508224	50524780	+	NCAPH2	protein_coding	This gene encodes one of the non-SMC subunits of the condensin II complex. This complex plays an essential role in mitotic chromosome assembly. Alternate splicing of this gene results in multiple transcript variants.[provided by RefSeq, May 2010].	29781	GO:0000794, GO:0000796, GO:0000796, GO:0005634, GO:0005654, GO:0005654, GO:0016020, GO:0030054, GO:0045171	condensed nuclear chromosome, condensin complex, condensin complex, nucleus, nucleoplasm, nucleoplasm, membrane, cell junction, intercellular bridge	GO:0003682, GO:0005515	chromatin binding, protein binding	GO:0007076, GO:0010032, GO:0033077, GO:0051306, GO:0051309, GO:0051984, GO:1905820, GO:1905821	mitotic chromosome condensation, meiotic chromosome condensation, T cell differentiation in thymus, mitotic sister chromatid separation, female meiosis chromosome separation, positive regulation of chromosome segregation, positive regulation of chromosome separation, positive regulation of chromosome condensation	413.188	395.958	432.436	661.08	710.119	665.05
ENSG00000025772	905.899	1.503	0.110109	13.6501	2.0153e-42	8.92363e-41	chr20	44942130	44960397	-	TOMM34	protein_coding	Plays a role in the import of cytosolically synthesized preproteins into mitochondria. Binds the mature portion of precursor proteins. Interacts with cellular components, and possesses weak ATPase activity. May be a chaperone-like protein that helps to keep newly synthesized precursors in an unfolded import compatible state.	10953	GO:0005829, GO:0016021, GO:0043231, GO:0016020, GO:0005741, GO:0005739, GO:0005634	cytosol, integral component of membrane, intracellular membrane-bounded organelle, membrane, mitochondrial outer membrane, mitochondrion, nucleus	GO:0031072	heat shock protein binding	GO:0006626	protein targeting to mitochondrion	543.558	431.56	444.684	1328.06	1491.35	1196.18
ENSG00000025796	1952	-0.166987	0.0713678	-2.33981	0.0192936	0.0720936	chr6	107867756	107958208	-	SEC63	protein_coding	The Sec61 complex is the central component of the protein translocation apparatus of the endoplasmic reticulum (ER) membrane. The protein encoded by this gene and SEC62 protein are found to be associated with ribosome-free SEC61 complex. It is speculated that Sec61-Sec62-Sec63 may perform post-translational protein translocation into the ER. The Sec61-Sec62-Sec63 complex might also perform the ba…	11231	GO:0016021	integral component of membrane	GO:0003723, GO:0005515, GO:0008320, GO:0038023	RNA binding, protein binding, protein transmembrane transporter activity, signaling receptor activity	GO:0001889, GO:0006612, GO:0006614, GO:0006614, GO:0006620, GO:0006620, GO:0006807, GO:0031204	liver development, protein targeting to membrane, SRP-dependent cotranslational protein targeting to membrane, SRP-dependent cotranslational protein targeting to membrane, post-translational protein targeting to endoplasmic reticulum membrane, post-translational protein targeting to endoplasmic reticulum membrane, nitrogen compound metabolic process, post-translational protein targeting to membra…	2071.2	2130.01	1993.54	1939.95	1772.79	1804.49
ENSG00000025800	1298.7	0.358712	0.0794219	4.51654	6.28587e-06	4.59499e-05	chr1	32108056	32176563	+	KPNA6	protein_coding	Nucleocytoplasmic transport, a signal- and energy-dependent process, takes place through nuclear pore complexes embedded in the nuclear envelope. The import of proteins containing a nuclear localization signal (NLS) requires the NLS import receptor, a heterodimer of importin alpha and beta subunits also known as karyopherins. Importin alpha binds the NLS-containing cargo in the cytoplasm and impo…	23633	GO:0005634, GO:0005654, GO:0005654, GO:0005654, GO:0005829, GO:0005829, GO:0016020, GO:0042564, GO:0043657	nucleus, nucleoplasm, nucleoplasm, nucleoplasm, cytosol, cytosol, membrane, NLS-dependent protein nuclear import complex, host cell	GO:0005515, GO:0008139, GO:0061608	protein binding, nuclear localization sequence binding, nuclear import signal receptor activity	GO:0006366, GO:0006606, GO:0006607, GO:0019079, GO:0045944, GO:0060135, GO:0075506, GO:1900017, GO:1903902	transcription by RNA polymerase II, protein import into nucleus, NLS-bearing protein import into nucleus, viral genome replication, positive regulation of transcription by RNA polymerase II, maternal process involved in female pregnancy, entry of viral genome into host nucleus through nuclear pore complex via importin, positive regulation of cytokine production involved in inflammatory response, …	1183.84	1153.14	1077.79	1524.81	1402.21	1450.4
ENSG00000026025	97161.3	0.407752	0.0545475	7.47518	7.7096e-14	1.14296e-12	chr10	17228241	17237593	+	VIM	protein_coding	Vimentins are class-III intermediate filaments found in various non-epithelial cells, especially mesenchymal cells. Vimentin is attached to the nucleus, endoplasmic reticulum, and mitochondria, either laterally or terminally.	7431	GO:0005882, GO:0016363, GO:0005886	intermediate filament, nuclear matrix, plasma membrane	GO:0003725, GO:0005200, GO:0005200, GO:0005212, GO:0005515, GO:0019904, GO:0042802, GO:0060090, GO:0097110, GO:1990254	double-stranded RNA binding, structural constituent of cytoskeleton, structural constituent of cytoskeleton, structural constituent of eye lens, protein binding, protein domain specific binding, identical protein binding, molecular adaptor activity, scaffold protein binding, keratin filament binding	GO:0010977, GO:0014002, GO:0031175, GO:0032967, GO:0043488, GO:0045109, GO:0045109, GO:0045727, GO:0060020, GO:0060395, GO:0070307, GO:0071222, GO:0071225, GO:0071346	negative regulation of neuron projection development, astrocyte development, neuron projection development, positive regulation of collagen biosynthetic process, regulation of mRNA stability, intermediate filament organization, intermediate filament organization, positive regulation of translation, Bergmann glial cell differentiation, SMAD protein signal transduction, lens fiber cell development,…	85636.2	85614.7	79314.8	111308	114038	107056
ENSG00000026036	79.7038	0.0504261	0.258726	0.194902	0.84547	0.923429	chr20	63659300	63698684	+	RTEL1-TNFRSF6B	protein_coding	ATP-dependent DNA helicase implicated in telomere-length regulation, DNA repair and the maintenance of genomic stability. Acts as an anti-recombinase to counteract toxic recombination and limit crossover during meiosis. Regulates meiotic recombination and crossover homeostasis by physically dissociating strand invasion events and thereby promotes noncrossover repair by meiotic synthesis dependent…		GO:0005634	nucleus	GO:0051539, GO:0005524, GO:0140603, GO:0003677, GO:0003678, GO:0046872	4 iron, 4 sulfur cluster binding, ATP binding, ATP hydrolysis activity, DNA binding, DNA helicase activity, metal ion binding	GO:0006310, GO:0006281, GO:0006260, GO:0010569, GO:0000723	DNA recombination, DNA repair, DNA replication, regulation of double-strand break repair via homologous recombination, telomere maintenance	84.1096	70.3347	81.0229	85.5862	98.1547	59.0147
ENSG00000026103	915.28	0.055847	0.0856667	0.65191	0.514459	0.843335	chr10	88953813	89029605	+	FAS	protein_coding	The protein encoded by this gene is a member of the TNF-receptor superfamily. This receptor contains a death domain. It has been shown to play a central role in the physiological regulation of programmed cell death, and has been implicated in the pathogenesis of various malignancies and diseases of the immune system. The interaction of this receptor with its ligand allows the formation of a death…	355	GO:0016020	membrane	GO:0004888	transmembrane signaling receptor activity	GO:0006915, GO:0006955, GO:0007165	apoptotic process, immune response, signal transduction	925.205	906.536	861.103	957.188	897.414	944.235
ENSG00000026297	220.33	-1.32498	0.165082	-8.0262	1.00542e-15	1.66428e-14	chr6	166922113	166957191	-	RNASET2	protein_coding	This ribonuclease gene is a novel member of the Rh/T2/S-glycoprotein class of extracellular ribonucleases. It is a single copy gene that maps to 6q27, a region associated with human malignancies and chromosomal rearrangement. [provided by RefSeq, Jul 2008].	8635	GO:0043202	lysosomal lumen	GO:0033897, GO:0003723	ribonuclease T2 activity, RNA binding	GO:0006401, GO:0006401, GO:0045087	RNA catabolic process, RNA catabolic process, innate immune response	299.64	361.225	283.58	116.082	133.21	128.243
ENSG00000026508	13738.2	0.017184	0.0583875	0.294309	0.768522	0.920368	chr11	35138882	35232402	+	CD44	protein_coding	CD44 antigen	960	GO:0016021, GO:0005902, GO:0005886	integral component of membrane, microvillus, plasma membrane	GO:0005540	hyaluronic acid binding	GO:0007155	cell adhesion	14423.7	13253.3	13294.3	14397.2	13383.1	13677.8
ENSG00000026559	54.3332	0.804742	0.303635	2.65036	0.00804062	0.0334396	chr20	51003656	51023107	-	KCNG1	protein_coding	Voltage-gated potassium (Kv) channels represent the most complex class of voltage-gated ion channels from both functional and structural standpoints. Their diverse functions include regulating neurotransmitter release, heart rate, insulin secretion, neuronal excitability, epithelial electrolyte transport, smooth muscle contraction, and cell volume. This gene encodes a member of the potassium chan…	3755	GO:0008076	voltage-gated potassium channel complex	GO:0005249	voltage-gated potassium channel activity	GO:0051260, GO:0034765	protein homooligomerization, regulation of ion transmembrane transport	50.4657	37.3382	31.0902	62.96	68.1073	76.0381
ENSG00000026652	169.784	-1.43504	0.185835	-7.72213	1.14403e-14	1.78758e-13	chr6	161129967	161274061	-	AGPAT4	protein_coding	This gene encodes a member of the 1-acylglycerol-3-phosphate O-acyltransferase family. This integral membrane protein converts lysophosphatidic acid to phosphatidic acid, the second step in de novo phospholipid biosynthesis. [provided by RefSeq, Jul 2008].	56895	GO:0016021	integral component of membrane	GO:0016746	acyltransferase activity	GO:0006654, GO:0008654, GO:0016024	phosphatidic acid biosynthetic process, phospholipid biosynthetic process, CDP-diacylglycerol biosynthetic process	274.408	249.21	220.458	106.245	82.1294	86.2522
[truncated: 29,700 more rows]
